# Supplementary material for: Role of phasiRNAs from two distinct phasing frames of GhMYB2 loci in cis- gene regulation in the cotton genome
Source: BMC Plant Biol. 2020 May 15;20:219. doi: 10.1186/s12870-020-02430-3 (PMC7227086; doi:10.1186/s12870-020-02430-3)
Supplement: Supplementary file 5 — Additional file 5: Dataset 1 [file 12870_2020_2430_MOESM5_ESM.xlsx]

## Sheet: GhMYB2_TAS4
ID	Count number	Sense/antisense(+/-)	Gene	Start site on gene	Sequence	Length
t0563539	3	+	GhMYB2-TM-1-A	357	CATGATGTCAGAACAGAAC	19
t2140314	1	+	GhMYB2-TM-1-A	451	AAGGAAGTGATGAAATTGA	19
t1739121	1	+	GhMYB2-TM-1-A	449	AAAAGGAAGTGATGAAATTG	20
t0358605	5	+	GhMYB2-TM-1-A	450	AAAGGAAGTGATGAAATTGA	20
t2033640	1	+	GhMYB2-TM-1-A	455	AAGTGATGAAATTGAAAACT	20
t7673440	1	+	GhMYB2-TM-1-A	462	GAAATTGAAAACTCTGAATT	20
t0503243	4	+	GhMYB2-TM-1-A	470	AAACTCTGAATTCAGCATTG	20
t6429514	1	+	GhMYB2-TM-1-A	501	TTCTTTGACTTCACAACGGA	20
t6387178	1	+	GhMYB2-TM-1-A	505	TTGACTTCACAACGGAAGGT	20
t1397705	2	+	GhMYB2-TM-1-A	552	TTCCTTGAACTTGATGATCA	20
t5091161	1	+	GhMYB2-TM-1-A	556	TTGAACTTGATGATCAACAG	20
t0550751	3	+	GhMYB2-TM-1-A	357	CATGATGTCAGAACAGAACAA	21
t0488770	4	+	GhMYB2-TM-1-A	364	TCAGAACAGAACAAACTTCCT	21
t0599653	3	+	GhMYB2-TM-1-A	365	CAGAACAGAACAAACTTCCTC	21
t4333010	1	+	GhMYB2-TM-1-A	366	AGAACAGAACAAACTTCCTCC	21
t0090708	14	+	GhMYB2-TM-1-A	369	ACAGAACAAACTTCCTCCTCG	21
t2074292	1	+	GhMYB2-TM-1-A	370	CAGAACAAACTTCCTCCTCGG	21
t0214196	7	+	GhMYB2-TM-1-A	379	CTTCCTCCTCGGAACAAATTG	21
t0853985	2	+	GhMYB2-TM-1-A	382	CCTCCTCGGAACAAATTGTGC	21
t5746862	1	+	GhMYB2-TM-1-A	387	TCGGAACAAATTGTGCCTCAC	21
t6510946	1	+	GhMYB2-TM-1-A	407	CAAAGCATGGGAAACTGTCCA	21
t6476970	1	+	GhMYB2-TM-1-A	408	AAAGCATGGGAAACTGTCCAG	21
t2264755	1	+	GhMYB2-TM-1-A	412	CATGGGAAACTGTCCAGATGG	21
t4428584	1	+	GhMYB2-TM-1-A	420	ACTGTCCAGATGGAAGAAGAA	21
t0354028	5	+	GhMYB2-TM-1-A	426	CAGATGGAAGAAGAAGAGGTA	21
t0071197	17	+	GhMYB2-TM-1-A	448	TAAAAGGAAGTGATGAAATTG	21
t0107874	12	+	GhMYB2-TM-1-A	449	AAAAGGAAGTGATGAAATTGA	21
t2894339	1	+	GhMYB2-TM-1-A	455	AAGTGATGAAATTGAAAACTC	21
t1062161	2	+	GhMYB2-TM-1-A	466	TTGAAAACTCTGAATTCAGCA	21
t0081307	15	+	GhMYB2-TM-1-A	469	AAAACTCTGAATTCAGCATTG	21
t0400155	4	+	GhMYB2-TM-1-A	470	AAACTCTGAATTCAGCATTGA	21
t6889484	1	+	GhMYB2-TM-1-A	475	CTGAATTCAGCATTGATGTGG	21
t0717984	3	+	GhMYB2-TM-1-A	479	ATTCAGCATTGATGTGGACGA	21
t1259216	2	+	GhMYB2-TM-1-A	480	TTCAGCATTGATGTGGACGAA	21
t0954992	2	+	GhMYB2-TM-1-A	481	TCAGCATTGATGTGGACGAAT	21
t1500835	2	+	GhMYB2-TM-1-A	504	TTTGACTTCACAACGGAAGGT	21
t1079806	2	+	GhMYB2-TM-1-A	505	TTGACTTCACAACGGAAGGTT	21
t7727110	1	+	GhMYB2-TM-1-A	514	CAACGGAAGGTTGCTTTAGTT	21
t0093847	14	+	GhMYB2-TM-1-A	524	TTGCTTTAGTTTGGATTGGGT	21
t1068559	2	+	GhMYB2-TM-1-A	525	TGCTTTAGTTTGGATTGGGTG	21
t4536408	1	+	GhMYB2-TM-1-A	539	TTGGGTGAATAAGTTCCTTGA	21
t1657532	1	+	GhMYB2-TM-1-A	556	TTGAACTTGATGATCAACAGG	21
t7430981	1	+	GhMYB2-TM-1-A	557	TGAACTTGATGATCAACAGGA	21
t2638066	1	+	GhMYB2-TM-1-A	354	AACCATGATGTCAGAACAGAAC	22
t5210679	1	+	GhMYB2-TM-1-A	364	TCAGAACAGAACAAACTTCCTC	22
t2726424	1	+	GhMYB2-TM-1-A	365	CAGAACAGAACAAACTTCCTCC	22
t1493917	2	+	GhMYB2-TM-1-A	378	ACTTCCTCCTCGGAACAAATTG	22
t0257692	6	+	GhMYB2-TM-1-A	381	TCCTCCTCGGAACAAATTGTGC	22
t1662944	1	+	GhMYB2-TM-1-A	384	TCCTCGGAACAAATTGTGCCTC	22
t3931817	1	+	GhMYB2-TM-1-A	387	TCGGAACAAATTGTGCCTCACA	22
t4875615	1	+	GhMYB2-TM-1-A	408	AAAGCATGGGAAACTGTCCAGA	22
t0282075	6	+	GhMYB2-TM-1-A	414	TGGGAAACTGTCCAGATGGAAG	22
t6069377	1	+	GhMYB2-TM-1-A	448	TAAAAGGAAGTGATGAAATTGA	22
t4023924	1	+	GhMYB2-TM-1-A	458	TGATGAAATTGAAAACTCTGAA	22
t6120103	1	+	GhMYB2-TM-1-A	466	TTGAAAACTCTGAATTCAGCAT	22
t2165854	1	+	GhMYB2-TM-1-A	467	TGAAAACTCTGAATTCAGCATT	22
t5338029	1	+	GhMYB2-TM-1-A	420	ACTGTCCAGATGGAAGAAGAAGA	23
t1923568	1	+	GhMYB2-TM-1-A	424	TCCAGATGGAAGAAGAAGAGGTA	23
t7542487	1	+	GhMYB2-TM-1-A	469	AAAACTCTGAATTCAGCATTGAT	23
t0645698	3	+	GhMYB2-TM-1-A	470	AAACTCTGAATTCAGCATTGATG	23
t3643401	1	+	GhMYB2-TM-1-A	480	TTCAGCATTGATGTGGACGAATT	23
t0069017	17	+	GhMYB2-TM-1-A	352	TAAACCATGATGTCAGAACAGAAC	24
t6360113	1	+	GhMYB2-TM-1-A	361	ATGTCAGAACAGAACAAACTTCCT	24
t0965460	2	+	GhMYB2-TM-1-A	362	TGTCAGAACAGAACAAACTTCCTC	24
t4937636	1	+	GhMYB2-TM-1-A	363	GTCAGAACAGAACAAACTTCCTCC	24
t0814766	2	+	GhMYB2-TM-1-A	364	TCAGAACAGAACAAACTTCCTCCT	24
t0149275	10	+	GhMYB2-TM-1-A	378	ACTTCCTCCTCGGAACAAATTGTG	24
t6021584	1	+	GhMYB2-TM-1-A	406	ACAAAGCATGGGAAACTGTCCAGA	24
t1457349	2	+	GhMYB2-TM-1-A	408	AAAGCATGGGAAACTGTCCAGATG	24
t0201008	8	+	GhMYB2-TM-1-A	420	ACTGTCCAGATGGAAGAAGAAGAG	24
t5321569	1	+	GhMYB2-TM-1-A	421	CTGTCCAGATGGAAGAAGAAGAGG	24
t1618379	1	+	GhMYB2-TM-1-A	446	AGTAAAAGGAAGTGATGAAATTGA	24
t4239216	1	+	GhMYB2-TM-1-A	451	AAGGAAGTGATGAAATTGAAAACT	24
t0572431	3	+	GhMYB2-TM-1-A	463	AAATTGAAAACTCTGAATTCAGCA	24
t1785237	1	+	GhMYB2-TM-1-A	465	ATTGAAAACTCTGAATTCAGCATT	24
t0955941	2	+	GhMYB2-TM-1-A	466	TTGAAAACTCTGAATTCAGCATTG	24
t0140439	10	+	GhMYB2-TM-1-A	469	AAAACTCTGAATTCAGCATTGATG	24
t4062042	1	+	GhMYB2-TM-1-A	471	AACTCTGAATTCAGCATTGATGTG	24
t1429775	2	+	GhMYB2-TM-1-A	483	AGCATTGATGTGGACGAATTCTTT	24
t5991393	1	+	GhMYB2-TM-1-A	555	CTTGAACTTGATGATCAACAGGAT	24
t4040947	1	-	GhMYB2-TM-1-A	485	CATTGATGTGGACGAATT	18
t7017070	1	-	GhMYB2-TM-1-A	355	ACCATGATGTCAGAACAGA	19
t0493107	4	-	GhMYB2-TM-1-A	459	GATGAAATTGAAAACTCTG	19
t3533086	1	-	GhMYB2-TM-1-A	484	GCATTGATGTGGACGAATT	19
t0200911	8	-	GhMYB2-TM-1-A	355	ACCATGATGTCAGAACAGAA	20
t7530488	1	-	GhMYB2-TM-1-A	404	TCACAAAGCATGGGAAACTG	20
t1649777	1	-	GhMYB2-TM-1-A	405	CACAAAGCATGGGAAACTGT	20
t0742733	3	-	GhMYB2-TM-1-A	419	AACTGTCCAGATGGAAGAAG	20
t6387581	1	-	GhMYB2-TM-1-A	439	AAGAGGTAGTAAAAGGAAGT	20
t0247214	6	-	GhMYB2-TM-1-A	458	TGATGAAATTGAAAACTCTG	20
t4942910	1	-	GhMYB2-TM-1-A	482	CAGCATTGATGTGGACGAAT	20
t0132943	10	-	GhMYB2-TM-1-A	355	ACCATGATGTCAGAACAGAAC	21
t3789155	1	-	GhMYB2-TM-1-A	356	CCATGATGTCAGAACAGAACA	21
t0003841	137	-	GhMYB2-TM-1-A	364	TCAGAACAGAACAAACTTCCT	21
t4263213	1	-	GhMYB2-TM-1-A	384	TCCTCGGAACAAATTGTGCCT	21
t0206680	7	-	GhMYB2-TM-1-A	397	TTGTGCCTCACAAAGCATGGG	21
t0776403	3	-	GhMYB2-TM-1-A	403	CTCACAAAGCATGGGAAACTG	21
t0107082	12	-	GhMYB2-TM-1-A	404	TCACAAAGCATGGGAAACTGT	21
t0185254	8	-	GhMYB2-TM-1-A	407	CAAAGCATGGGAAACTGTCCA	21
t4299649	1	-	GhMYB2-TM-1-A	408	AAAGCATGGGAAACTGTCCAG	21
t6270687	1	-	GhMYB2-TM-1-A	409	AAGCATGGGAAACTGTCCAGA	21
t2599900	1	-	GhMYB2-TM-1-A	411	GCATGGGAAACTGTCCAGATG	21
t2108419	1	-	GhMYB2-TM-1-A	412	CATGGGAAACTGTCCAGATGG	21
t1382205	2	-	GhMYB2-TM-1-A	414	TGGGAAACTGTCCAGATGGAA	21
t1362185	2	-	GhMYB2-TM-1-A	415	GGGAAACTGTCCAGATGGAAG	21
t0619090	3	-	GhMYB2-TM-1-A	416	GGAAACTGTCCAGATGGAAGA	21
t7832896	1	-	GhMYB2-TM-1-A	418	AAACTGTCCAGATGGAAGAAG	21
t0502792	4	-	GhMYB2-TM-1-A	419	AACTGTCCAGATGGAAGAAGA	21
t4600845	1	-	GhMYB2-TM-1-A	421	CTGTCCAGATGGAAGAAGAAG	21
t0484744	4	-	GhMYB2-TM-1-A	427	AGATGGAAGAAGAAGAGGTAG	21
t6485681	1	-	GhMYB2-TM-1-A	430	TGGAAGAAGAAGAGGTAGTAA	21
t3216430	1	-	GhMYB2-TM-1-A	437	AGAAGAGGTAGTAAAAGGAAG	21
t4588259	1	-	GhMYB2-TM-1-A	438	GAAGAGGTAGTAAAAGGAAGT	21
t0298599	5	-	GhMYB2-TM-1-A	439	AAGAGGTAGTAAAAGGAAGTG	21
t1272601	2	-	GhMYB2-TM-1-A	445	TAGTAAAAGGAAGTGATGAAA	21
t0285296	6	-	GhMYB2-TM-1-A	448	TAAAAGGAAGTGATGAAATTG	21
t4079008	1	-	GhMYB2-TM-1-A	450	AAAGGAAGTGATGAAATTGAA	21
t0069808	17	-	GhMYB2-TM-1-A	457	GTGATGAAATTGAAAACTCTG	21
t0173262	8	-	GhMYB2-TM-1-A	458	TGATGAAATTGAAAACTCTGA	21
t0385202	4	-	GhMYB2-TM-1-A	470	AAACTCTGAATTCAGCATTGA	21
t5968284	1	-	GhMYB2-TM-1-A	474	TCTGAATTCAGCATTGATGTG	21
t1429876	2	-	GhMYB2-TM-1-A	479	ATTCAGCATTGATGTGGACGA	21
t0098838	13	-	GhMYB2-TM-1-A	481	TCAGCATTGATGTGGACGAAT	21
t6985425	1	-	GhMYB2-TM-1-A	488	TGATGTGGACGAATTCTTTGA	21
t1347174	2	-	GhMYB2-TM-1-A	355	ACCATGATGTCAGAACAGAACA	22
t6299243	1	-	GhMYB2-TM-1-A	362	TGTCAGAACAGAACAAACTTCC	22
t2392476	1	-	GhMYB2-TM-1-A	403	CTCACAAAGCATGGGAAACTGT	22
t5376909	1	-	GhMYB2-TM-1-A	407	CAAAGCATGGGAAACTGTCCAG	22
t3114804	1	-	GhMYB2-TM-1-A	425	CCAGATGGAAGAAGAAGAGGTA	22
t5755178	1	-	GhMYB2-TM-1-A	439	AAGAGGTAGTAAAAGGAAGTGA	22
t0581580	3	-	GhMYB2-TM-1-A	456	AGTGATGAAATTGAAAACTCTG	22
t1574068	2	-	GhMYB2-TM-1-A	459	GATGAAATTGAAAACTCTGAAT	22
t0577043	3	-	GhMYB2-TM-1-A	355	ACCATGATGTCAGAACAGAACAA	23
t0822658	2	-	GhMYB2-TM-1-A	356	CCATGATGTCAGAACAGAACAAA	23
t0663012	3	-	GhMYB2-TM-1-A	362	TGTCAGAACAGAACAAACTTCCT	23
t5147051	1	-	GhMYB2-TM-1-A	446	AGTAAAAGGAAGTGATGAAATTG	23
t0005847	104	-	GhMYB2-TM-1-A	355	ACCATGATGTCAGAACAGAACAAA	24
t1247945	2	-	GhMYB2-TM-1-A	362	TGTCAGAACAGAACAAACTTCCTC	24
t1562933	2	-	GhMYB2-TM-1-A	397	TTGTGCCTCACAAAGCATGGGAAA	24
t1550571	2	-	GhMYB2-TM-1-A	398	TGTGCCTCACAAAGCATGGGAAAC	24
t5327008	1	-	GhMYB2-TM-1-A	425	CCAGATGGAAGAAGAAGAGGTAGT	24
t5111082	1	-	GhMYB2-TM-1-A	439	AAGAGGTAGTAAAAGGAAGTGATG	24
t1431030	2	-	GhMYB2-TM-1-A	460	ATGAAATTGAAAACTCTGAATTCA	24
t4061349	1	-	GhMYB2-TM-1-A	465	ATTGAAAACTCTGAATTCAGCATT	24
t0068378	18	-	GhMYB2-TM-1-A	481	TCAGCATTGATGTGGACGAATTCT	24
t1969044	1	-	GhMYB2-TM-1-A	571	AACAGGATCCATTAGCAATGGTAT	24

## Sheet: Tas1_2
ID	Count number	Sense/antisense(+/-)	Gene	Start site on gene	Sequence	Length
t0161048	9	+	Gh_A08G1743_TAS1/2	310	TTGGTAACAAGAAGACTTTGC	21
t0194292	8	+	Gh_A08G1743_TAS1/2	774	TATCAAAATGGACTTGAGGAC	21
t0198452	8	+	Gh_A08G1743_TAS1/2	234	CGGACCACTCTGGAGGGGTAT	21
t0245320	6	+	Gh_A08G1743_TAS1/2	291	TCTGAAACCGGAATGGAGATT	21
t0260927	6	-	Gh_A08G1743_TAS1/2	806	TCAAGATCTGTATAGCACCAA	21
t0280777	6	+	Gh_A08G1743_TAS1/2	292	CTGAAACCGGAATGGAGATTG	21
t0310970	5	-	Gh_A08G1743_TAS1/2	635	CGTCGATACATATGGTGATGA	21
t0334839	5	+	Gh_A08G1743_TAS1/2	994	TAGTTGTTGTAGAAGGGGGCA	21
t0342533	5	-	Gh_A08G1743_TAS1/2	611	CGATGTTCATAACCATTGCAG	21
t0383123	4	+	Gh_A08G1743_TAS1/2	619	ATAACCATTGCAGCAGCGTCG	21
t0397244	4	-	Gh_A08G1743_TAS1/2	378	TGGGTTATGCATGAGTATGAA	21
t0427494	4	+	Gh_A08G1743_TAS1/2	165	ACAGGGGATCGATTGTGGTAC	21
t0503582	4	-	Gh_A08G1743_TAS1/2	268	GCAAAGCTCGTAAGATAATTA	21
t0629107	3	-	Gh_A08G1743_TAS1/2	408	ATGCTTGACTCAACTAATTCT	21
t0629166	3	-	Gh_A08G1743_TAS1/2	147	GGGCGTTCAGTGTTGCAGACA	21
t0633843	3	+	Gh_A08G1743_TAS1/2	287	TAACTCTGAAACCGGAATGGA	21
t0703903	3	+	Gh_A08G1743_TAS1/2	107	AATCCCGGATATCTGCGAGTC	21
t0732834	3	-	Gh_A08G1743_TAS1/2	672	AATACAGTTGATGAAGGTGAA	21
t0778560	3	-	Gh_A08G1743_TAS1/2	868	TCGACGAAACTATCATTAATG	21
t0798391	2	+	Gh_A08G1743_TAS1/2	85	CTCTTGTCCAAGTTATTGCCG	21
t0933739	2	-	Gh_A08G1743_TAS1/2	744	CCAGAAGTACCTTCGCACATT	21
t0949693	2	+	Gh_A08G1743_TAS1/2	378	TGGGTTATGCATGAGTATGAA	21
t1071451	2	-	Gh_A08G1743_TAS1/2	740	AATCCCAGAAGTACCTTCGCA	21
t1099325	2	+	Gh_A08G1743_TAS1/2	550	TATTAGAGGACATCCTAGACC	21
t1156449	2	+	Gh_A08G1743_TAS1/2	293	TGAAACCGGAATGGAGATTGG	21
t1205908	2	-	Gh_A08G1743_TAS1/2	739	CAATCCCAGAAGTACCTTCGCA	22
t1213207	2	+	Gh_A08G1743_TAS1/2	283	TAATTAACTCTGAAACCGGAA	21
t1227386	2	+	Gh_A08G1743_TAS1/2	1037	TGATGAAACCGTCGCTAATGA	21
t1241697	2	+	Gh_A08G1743_TAS1/2	233	CCGGACCACTCTGGAGGGGTAT	22
t1341758	2	+	Gh_A08G1743_TAS1/2	1108	CTTCTAACCTAAAGTATCTCG	21
t1353138	2	-	Gh_A08G1743_TAS1/2	264	ACCGGCAAAGCTCGTAAGATA	21
t1386552	2	-	Gh_A08G1743_TAS1/2	1141	CAATTTCAACAGACTTGTTAT	21
t1389656	2	+	Gh_A08G1743_TAS1/2	311	TGGTAACAAGAAGACTTTGCT	21
t1395545	2	-	Gh_A08G1743_TAS1/2	182	GTACTTTATGTACCCACCAAA	21
t1445964	2	-	Gh_A08G1743_TAS1/2	594	GCATCTAACAACCATAACGATG	22
t1506971	2	-	Gh_A08G1743_TAS1/2	145	CCGGGCGTTCAGTGTTGCAGA	21
t1563761	2	-	Gh_A08G1743_TAS1/2	104	CGAAATCCCGGATATCTGCGA	21
t1566034	2	-	Gh_A08G1743_TAS1/2	406	CTATGCTTGACTCAACTAATT	21
t1570653	2	-	Gh_A08G1743_TAS1/2	109	TCCCGGATATCTGCGAGTCCG	21
t1634719	1	-	Gh_A08G1743_TAS1/2	158	GTTGCAGACAGGGGATCGATT	21
t1737526	1	+	Gh_A08G1743_TAS1/2	823	CCAATGAACAAGATGATGAGT	21
t1751664	1	-	Gh_A08G1743_TAS1/2	220	GTAAACTAGTTAGCCGGACCA	21
t1839494	1	-	Gh_A08G1743_TAS1/2	252	TATTGGAAGATTACCGGCAAA	21
t1883396	1	+	Gh_A08G1743_TAS1/2	439	CTTTCAAACTTTGTAAACTGA	21
t1919032	1	+	Gh_A08G1743_TAS1/2	371	TACTTGTTGGGTTATGCATGA	21
t1929884	1	+	Gh_A08G1743_TAS1/2	991	ATATAGTTGTTGTAGAAGGGG	21
t1940033	1	+	Gh_A08G1743_TAS1/2	400	TCAAAGCTATGCTTGACTCAA	21
t1985868	1	+	Gh_A08G1743_TAS1/2	377	TTGGGTTATGCATGAGTATGA	21
t2022863	1	+	Gh_A08G1743_TAS1/2	1030	TTAGCTATGATGAAACCGTCG	21
t2126462	1	+	Gh_A08G1743_TAS1/2	152	TTCAGTGTTGCAGACAGGGGAT	22
t2175847	1	-	Gh_A08G1743_TAS1/2	402	AAAGCTATGCTTGACTCAACT	21
t2194387	1	-	Gh_A08G1743_TAS1/2	739	CAATCCCAGAAGTACCTTCGC	21
t2198765	1	-	Gh_A08G1743_TAS1/2	103	CCGAAATCCCGGATATCTGCG	21
t2198960	1	-	Gh_A08G1743_TAS1/2	146	CGGGCGTTCAGTGTTGCA	18
t2355218	1	-	Gh_A08G1743_TAS1/2	872	CGAAACTATCATTAATGA	18
t2464364	1	+	Gh_A08G1743_TAS1/2	547	CACTATTAGAGGACATCCTAG	21
t2503962	1	+	Gh_A08G1743_TAS1/2	218	TAGTAAACTAGTTAGCCGGAC	21
t2532939	1	+	Gh_A08G1743_TAS1/2	141	TTACCCGGGCGTTCAGTGTTG	21
t2550120	1	-	Gh_A08G1743_TAS1/2	293	TGAAACCGGAATGGAGATTGG	21
t2668253	1	-	Gh_A08G1743_TAS1/2	153	TCAGTGTTGCAGACAGGGGAT	21
t2698369	1	-	Gh_A08G1743_TAS1/2	1100	CGAAGTGCCTTCTAACCTAAA	21
t2711686	1	+	Gh_A08G1743_TAS1/2	448	TTTGTAAACTGAAGAAAAAGA	21
t2859201	1	-	Gh_A08G1743_TAS1/2	252	TATTGGAAGATTACCGGCAAAG	22
t2860250	1	-	Gh_A08G1743_TAS1/2	77	CCGTGATTCTCTTGTCCAAGTTA	23
t2900268	1	+	Gh_A08G1743_TAS1/2	1042	AAACCGTCGCTAATGAAAGAAG	22
t3107033	1	+	Gh_A08G1743_TAS1/2	206	TAAGTATCGGAATAGTAAACTAGT	24
t3189840	1	+	Gh_A08G1743_TAS1/2	291	TCTGAAACCGGAATGGAGATTG	22
t3309751	1	-	Gh_A08G1743_TAS1/2	1034	CTATGATGAAACCGTCGCTAA	21
t3399510	1	+	Gh_A08G1743_TAS1/2	166	CAGGGGATCGATTGTGGTACT	21
t3412250	1	+	Gh_A08G1743_TAS1/2	881	CATTAATGAAAGTAGCAATCA	21
t3502121	1	+	Gh_A08G1743_TAS1/2	800	TTGGATTCAAGATCTGTATAGC	22
t3725213	1	+	Gh_A08G1743_TAS1/2	412	TTGACTCAACTAATTCTCATC	21
t3901522	1	+	Gh_A08G1743_TAS1/2	816	TATAGCACCAATGAACAAGATG	22
t4007435	1	-	Gh_A08G1743_TAS1/2	335	CTATAAAGGCCAATGCAATGA	21
t4095810	1	+	Gh_A08G1743_TAS1/2	771	GTGTATCAAAATGGACTTGAGGAC	24
t4105500	1	+	Gh_A08G1743_TAS1/2	772	TGTATCAAAATGGACTTGAGG	21
t4147150	1	+	Gh_A08G1743_TAS1/2	767	TAAGGTGTATCAAAATGGACTTG	23
t4196790	1	+	Gh_A08G1743_TAS1/2	932	CGAAACGCCCATCATTAGCTA	21
t4244321	1	+	Gh_A08G1743_TAS1/2	644	ATATGGTGATGAAAGAAGCAA	21
t4281910	1	+	Gh_A08G1743_TAS1/2	1097	CTTCGAAGTGCCTTCTAACCT	21
t4339205	1	-	Gh_A08G1743_TAS1/2	1030	TTAGCTATGATGAAACCGTCG	21
t4341862	1	-	Gh_A08G1743_TAS1/2	605	CCATAACGATGTTCATAACCA	21
t4351924	1	-	Gh_A08G1743_TAS1/2	161	GCAGACAGGGGATCGATTGTG	21
t4426094	1	+	Gh_A08G1743_TAS1/2	368	TAATACTTGTTGGGTTATGCA	21
t4442391	1	-	Gh_A08G1743_TAS1/2	402	AAAGCTATGCTTGACTCAACTAAT	24
t4460145	1	-	Gh_A08G1743_TAS1/2	120	TGCGAGTCCGAGCCTTGGGAA	21
t4463042	1	+	Gh_A08G1743_TAS1/2	697	CAAATATATCAACTAATTTCG	21
t4681695	1	+	Gh_A08G1743_TAS1/2	818	TAGCACCAATGAACAAGATGA	21
t4885619	1	+	Gh_A08G1743_TAS1/2	786	CTTGAGGACAATAATTGGA	19
t4894975	1	-	Gh_A08G1743_TAS1/2	1137	GACACAATTTCAACAGACTTG	21
t4973265	1	+	Gh_A08G1743_TAS1/2	370	ATACTTGTTGGGTTATGCATGA	22
t5009195	1	-	Gh_A08G1743_TAS1/2	744	CCAGAAGTACCTTCGCACATTTTT	24
t5063839	1	+	Gh_A08G1743_TAS1/2	290	CTCTGAAACCGGAATGGAGATT	22
t5271566	1	+	Gh_A08G1743_TAS1/2	786	CTTGAGGACAATAATTGGATT	21
t5378637	1	+	Gh_A08G1743_TAS1/2	1222	CTAATAACTTAAACTGGATTC	21
t5497204	1	+	Gh_A08G1743_TAS1/2	992	TATAGTTGTTGTAGAAGGGGGC	22
t5566175	1	+	Gh_A08G1743_TAS1/2	709	CTAATTTCGTAAACCATGTTG	21
t5618614	1	-	Gh_A08G1743_TAS1/2	269	CAAAGCTCGTAAGATAATTAA	21
t5624607	1	+	Gh_A08G1743_TAS1/2	218	TAGTAAACTAGTTAGCCGGACC	22
t5680422	1	+	Gh_A08G1743_TAS1/2	275	TCGTAAGATAATTAACTCTGA	21
t5876743	1	-	Gh_A08G1743_TAS1/2	806	TCAAGATCTGTATAGCACCA	20
t5946695	1	-	Gh_A08G1743_TAS1/2	634	GCGTCGATACATATGGTGATG	21
t5986691	1	+	Gh_A08G1743_TAS1/2	233	CCGGACCACTCTGGAGGGGTA	21
t6080781	1	-	Gh_A08G1743_TAS1/2	621	AACCATTGCAGCAGCGTCGAT	21
t6095351	1	+	Gh_A08G1743_TAS1/2	448	TTTGTAAACTGAAGAAAAAGACC	23
t6149900	1	+	Gh_A08G1743_TAS1/2	809	AGATCTGTATAGCACCAATGA	21
t6156431	1	-	Gh_A08G1743_TAS1/2	407	TATGCTTGACTCAACTAATTCTCA	24
t6164630	1	-	Gh_A08G1743_TAS1/2	202	AATATAAGTATCGGAATAGTA	21
t6238403	1	+	Gh_A08G1743_TAS1/2	1419	TCTAGTAAAAGACCACGTCGA	21
t6373813	1	-	Gh_A08G1743_TAS1/2	494	TCAATTAGATCAGTATTCTCT	21
t6601104	1	+	Gh_A08G1743_TAS1/2	1016	CGAAATGTCTGTCATTAGCTA	21
t6619864	1	-	Gh_A08G1743_TAS1/2	629	CAGCAGCGTCGATACATATGG	21
t6690743	1	-	Gh_A08G1743_TAS1/2	318	AAGAAGACTTTGCTTTTCTAT	21
t6694518	1	-	Gh_A08G1743_TAS1/2	628	GCAGCAGCGTCGATACATATGG	22
t6802330	1	+	Gh_A08G1743_TAS1/2	101	TGCCGAAATCCCGGATATCT	20
t6826621	1	-	Gh_A08G1743_TAS1/2	195	CCACCAAAATATAAGTATCGG	21
t6881630	1	-	Gh_A08G1743_TAS1/2	287	TAACTCTGAAACCGGAATGGA	21
t6907425	1	+	Gh_A08G1743_TAS1/2	127	CCGAGCCTTGGGAATTACCCG	21
t6960999	1	+	Gh_A08G1743_TAS1/2	139	AATTACCCGGGCGTTCAGTGT	21
t7008515	1	+	Gh_A08G1743_TAS1/2	256	GGAAGATTACCGGCAAAGCTCG	22
t7186049	1	+	Gh_A08G1743_TAS1/2	1150	CAGACTTGTTATATAAAGA	19
t7240134	1	-	Gh_A08G1743_TAS1/2	588	CCGGAAGCATCTAACAACCAT	21
t7338820	1	+	Gh_A08G1743_TAS1/2	206	TAAGTATCGGAATAGTAAAC	20
t7391806	1	+	Gh_A08G1743_TAS1/2	282	ATAATTAACTCTGAAACCGGA	21
t7421609	1	-	Gh_A08G1743_TAS1/2	1114	ACCTAAAGTATCTCGTTGAAG	21
t7431118	1	-	Gh_A08G1743_TAS1/2	216	AATAGTAAACTAGTTAGCCGG	21
t7480620	1	+	Gh_A08G1743_TAS1/2	145	CCGGGCGTTCAGTGTTGCAGA	21
t7516493	1	+	Gh_A08G1743_TAS1/2	1186	CACTGTTTGGTGAGTTATTAG	21
t7523769	1	-	Gh_A08G1743_TAS1/2	1059	AGAAGCAATCAACATAATATA	21
t7523769	1	-	Gh_A08G1743_TAS1/2	975	AGAAGCAATCAACATAATATA	21
t7528478	1	+	Gh_A08G1743_TAS1/2	763	TTTTTAAGGTGTATCAAAATGG	22
t7572969	1	+	Gh_A08G1743_TAS1/2	129	GAGCCTTGGGAATTACCCGG	20
t7603919	1	-	Gh_A08G1743_TAS1/2	75	AACCGTGATTCTCTTGTCCAA	21
t7633415	1	+	Gh_A08G1743_TAS1/2	194	CCCACCAAAATATAAGTATCG	21

## Sheet: TAS3
ID	Count number	Sense/antisense(+/-)	Gene	Start site on gene	Sequence	Length
t0010228	72	-	Gh_D07G1901_TAS3	75	GTTTTCTTGACCTTGCAA	18
t0035978	29	+	Gh_D07G1901_TAS3	129	AAGAATTTTCAAGAGACT	18
t0197735	8	+	Gh_D07G1901_TAS3	128	TAAGAATTTTCAAGAGAC	18
t0820731	2	-	Gh_D07G1901_TAS3	182	TTCTTATCTATCTTCTAT	18
t1520004	2	+	Gh_D07G1901_TAS3	257	CTTTTATCATCTGTTTCG	18
t3713608	1	+	Gh_D07G1901_TAS3	124	ACTTTAAGAATTTTCAAG	18
t4225067	1	+	Gh_D07G1901_TAS3	127	TTAAGAATTTTCAAGAGA	18
t5459613	1	+	Gh_D07G1901_TAS3	63	ATGATTATTCGAGTTTTC	18
t5796460	1	+	Gh_D07G1901_TAS3	100	AGCAAGGTAAAATTGTTC	18
t5851221	1	+	Gh_D07G1901_TAS3	56	TTCTTTGATGATTATTCG	18
t5976051	1	-	Gh_D07G1901_TAS3	145	CTCTGAGCATGAAATTTT	18
t6972299	1	+	Gh_D07G1901_TAS3	98	TAAGCAAGGTAAAATTGT	18
t0010181	72	-	Gh_D07G1901_TAS3	74	AGTTTTCTTGACCTTGCAA	19
t0025402	37	+	Gh_D07G1901_TAS3	128	TAAGAATTTTCAAGAGACT	19
t0173011	8	-	Gh_D07G1901_TAS3	86	CTTGCAAGTCCGTAAGCAA	19
t0275883	6	-	Gh_D07G1901_TAS3	181	GTTCTTATCTATCTTCTAT	19
t0573382	3	+	Gh_D07G1901_TAS3	127	TTAAGAATTTTCAAGAGAC	19
t0587102	3	+	Gh_D07G1901_TAS3	129	AAGAATTTTCAAGAGACTC	19
t0935473	2	+	Gh_D07G1901_TAS3	63	ATGATTATTCGAGTTTTCT	19
t1062583	2	-	Gh_D07G1901_TAS3	84	ACCTTGCAAGTCCGTAAGC	19
t1554624	2	+	Gh_D07G1901_TAS3	126	TTTAAGAATTTTCAAGAGA	19
t1619949	1	-	Gh_D07G1901_TAS3	35	TCTTTTCTTCTATTCTCGA	19
t1951915	1	+	Gh_D07G1901_TAS3	88	TGCAAGTCCGTAAGCAAGG	19
t2126889	1	-	Gh_D07G1901_TAS3	83	GACCTTGCAAGTCCGTAAG	19
t2471135	1	+	Gh_D07G1901_TAS3	171	GTTCGAGAAAGTTCTTATC	19
t2893511	1	+	Gh_D07G1901_TAS3	76	TTTTCTTGACCTTGCAAGT	19
t3035330	1	-	Gh_D07G1901_TAS3	137	TCAAGAGACTCTGAGCATG	19
t4451250	1	+	Gh_D07G1901_TAS3	19	GCTTATTCTTCTTATATCT	19
t4602683	1	+	Gh_D07G1901_TAS3	111	ATTGTTCTTGACCACTTTA	19
t4854199	1	-	Gh_D07G1901_TAS3	14	CCTGAGCTTATTCTTCTTA	19
t5089215	1	-	Gh_D07G1901_TAS3	139	AAGAGACTCTGAGCATGAA	19
t5201359	1	-	Gh_D07G1901_TAS3	88	TGCAAGTCCGTAAGCAAGG	19
t5494407	1	+	Gh_D07G1901_TAS3	64	TGATTATTCGAGTTTTCTT	19
t6007242	1	+	Gh_D07G1901_TAS3	72	CGAGTTTTCTTGACCTTGC	19
t6009768	1	+	Gh_D07G1901_TAS3	258	TTTTATCATCTGTTTCGGT	19
t6031613	1	-	Gh_D07G1901_TAS3	138	CAAGAGACTCTGAGCATGA	19
t6043618	1	-	Gh_D07G1901_TAS3	85	CCTTGCAAGTCCGTAAGCA	19
t6101118	1	+	Gh_D07G1901_TAS3	71	TCGAGTTTTCTTGACCTTG	19
t6177866	1	+	Gh_D07G1901_TAS3	34	ATCTTTTCTTCTATTCTCG	19
t6196099	1	+	Gh_D07G1901_TAS3	109	AAATTGTTCTTGACCACTT	19
t6276091	1	+	Gh_D07G1901_TAS3	62	GATGATTATTCGAGTTTTC	19
t6368149	1	+	Gh_D07G1901_TAS3	121	ACCACTTTAAGAATTTTCA	19
t6794606	1	+	Gh_D07G1901_TAS3	103	AAGGTAAAATTGTTCTTGA	19
t7068033	1	+	Gh_D07G1901_TAS3	256	TCTTTTATCATCTGTTTCG	19
t7269720	1	-	Gh_D07G1901_TAS3	92	AGTCCGTAAGCAAGGTAAA	19
t7332948	1	+	Gh_D07G1901_TAS3	130	AGAATTTTCAAGAGACTCT	19
t7403217	1	+	Gh_D07G1901_TAS3	118	TTGACCACTTTAAGAATTT	19
t7593098	1	+	Gh_D07G1901_TAS3	257	CTTTTATCATCTGTTTCGG	19
t0022509	41	+	Gh_D07G1901_TAS3	63	ATGATTATTCGAGTTTTCTT	20
t0030862	32	-	Gh_D07G1901_TAS3	85	CCTTGCAAGTCCGTAAGCAA	20
t0034416	30	-	Gh_D07G1901_TAS3	180	AGTTCTTATCTATCTTCTAT	20
t0106274	12	+	Gh_D07G1901_TAS3	70	TTCGAGTTTTCTTGACCTTG	20
t0106540	12	-	Gh_D07G1901_TAS3	13	TCCTGAGCTTATTCTTCTTA	20
t0106836	12	-	Gh_D07G1901_TAS3	84	ACCTTGCAAGTCCGTAAGCA	20
t0129907	11	+	Gh_D07G1901_TAS3	64	TGATTATTCGAGTTTTCTTG	20
t0160322	9	+	Gh_D07G1901_TAS3	129	AAGAATTTTCAAGAGACTCT	20
t0251769	6	+	Gh_D07G1901_TAS3	128	TAAGAATTTTCAAGAGACTC	20
t0289675	6	+	Gh_D07G1901_TAS3	127	TTAAGAATTTTCAAGAGACT	20
t0339586	5	+	Gh_D07G1901_TAS3	256	TCTTTTATCATCTGTTTCGG	20
t0456165	4	-	Gh_D07G1901_TAS3	71	TCGAGTTTTCTTGACCTTGC	20
t0533625	3	+	Gh_D07G1901_TAS3	56	TTCTTTGATGATTATTCGAG	20
t0538209	3	+	Gh_D07G1901_TAS3	182	TTCTTATCTATCTTCTATCC	20
t0674695	3	-	Gh_D07G1901_TAS3	72	CGAGTTTTCTTGACCTTGCA	20
t0731600	3	+	Gh_D07G1901_TAS3	108	AAAATTGTTCTTGACCACTT	20
t0903397	2	+	Gh_D07G1901_TAS3	67	TTATTCGAGTTTTCTTGACC	20
t1307731	2	+	Gh_D07G1901_TAS3	61	TGATGATTATTCGAGTTTTC	20
t1327096	2	-	Gh_D07G1901_TAS3	73	GAGTTTTCTTGACCTTGCAA	20
t1359080	2	+	Gh_D07G1901_TAS3	38	TTTCTTCTATTCTCGAAATT	20
t1429356	2	+	Gh_D07G1901_TAS3	117	CTTGACCACTTTAAGAATTT	20
t1685074	1	+	Gh_D07G1901_TAS3	46	ATTCTCGAAATTCTTTGATG	20
t1810999	1	+	Gh_D07G1901_TAS3	34	ATCTTTTCTTCTATTCTCGA	20
t2495735	1	+	Gh_D07G1901_TAS3	162	TCATCAAAAGTTCGAGAAAG	20
t2607229	1	+	Gh_D07G1901_TAS3	109	AAATTGTTCTTGACCACTTT	20
t3504977	1	+	Gh_D07G1901_TAS3	156	AAATTTTCATCAAAAGTTCG	20
t3518930	1	+	Gh_D07G1901_TAS3	80	CTTGACCTTGCAAGTCCGTA	20
t3573663	1	-	Gh_D07G1901_TAS3	95	CCGTAAGCAAGGTAAAATTG	20
t3651530	1	-	Gh_D07G1901_TAS3	138	CAAGAGACTCTGAGCATGAA	20
t3924759	1	+	Gh_D07G1901_TAS3	87	TTGCAAGTCCGTAAGCAAGG	20
t4099702	1	-	Gh_D07G1901_TAS3	64	TGATTATTCGAGTTTTCTTG	20
t4257568	1	+	Gh_D07G1901_TAS3	178	AAAGTTCTTATCTATCTTCT	20
t4534486	1	+	Gh_D07G1901_TAS3	44	CTATTCTCGAAATTCTTTGA	20
t5497857	1	+	Gh_D07G1901_TAS3	72	CGAGTTTTCTTGACCTTGCA	20
t5510393	1	-	Gh_D07G1901_TAS3	32	ATATCTTTTCTTCTATTCTC	20
t5727215	1	-	Gh_D07G1901_TAS3	173	TCGAGAAAGTTCTTATCTAT	20
t6168681	1	+	Gh_D07G1901_TAS3	172	TTCGAGAAAGTTCTTATCTA	20
t6280630	1	-	Gh_D07G1901_TAS3	55	ATTCTTTGATGATTATTCGA	20
t7293158	1	+	Gh_D07G1901_TAS3	110	AATTGTTCTTGACCACTTTA	20
t7312364	1	+	Gh_D07G1901_TAS3	13	TCCTGAGCTTATTCTTCTTA	20
t7357179	1	-	Gh_D07G1901_TAS3	94	TCCGTAAGCAAGGTAAAATT	20
t7588735	1	+	Gh_D07G1901_TAS3	33	TATCTTTTCTTCTATTCTCG	20
t7674144	1	-	Gh_D07G1901_TAS3	83	GACCTTGCAAGTCCGTAAGC	20
t0000008	11525	-	Gh_D07G1901_TAS3	72	CGAGTTTTCTTGACCTTGCAA	21
t0000050	2548	-	Gh_D07G1901_TAS3	84	ACCTTGCAAGTCCGTAAGCAA	21
t0000716	409	+	Gh_D07G1901_TAS3	128	TAAGAATTTTCAAGAGACTCT	21
t0001246	287	+	Gh_D07G1901_TAS3	70	TTCGAGTTTTCTTGACCTTGC	21
t0001269	284	-	Gh_D07G1901_TAS3	71	TCGAGTTTTCTTGACCTTGCA	21
t0001319	279	+	Gh_D07G1901_TAS3	130	AGAATTTTCAAGAGACTCTGA	21
t0001356	274	-	Gh_D07G1901_TAS3	33	TATCTTTTCTTCTATTCTCGA	21
t0001700	238	+	Gh_D07G1901_TAS3	64	TGATTATTCGAGTTTTCTTGA	21
t0001947	217	+	Gh_D07G1901_TAS3	63	ATGATTATTCGAGTTTTCTTG	21
t0002264	193	-	Gh_D07G1901_TAS3	41	CTTCTATTCTCGAAATTCTTT	21
t0004309	126	-	Gh_D07G1901_TAS3	138	CAAGAGACTCTGAGCATGAAA	21
t0009319	76	-	Gh_D07G1901_TAS3	32	ATATCTTTTCTTCTATTCTCG	21
t0012489	62	+	Gh_D07G1901_TAS3	119	TGACCACTTTAAGAATTTTCA	21
t0013657	58	-	Gh_D07G1901_TAS3	189	CTATCTTCTATCCCTCCTGAG	21
t0015198	54	+	Gh_D07G1901_TAS3	161	TTCATCAAAAGTTCGAGAAAG	21
t0015562	53	-	Gh_D07G1901_TAS3	95	CCGTAAGCAAGGTAAAATTGT	21
t0017259	50	-	Gh_D07G1901_TAS3	53	AAATTCTTTGATGATTATTCG	21
t0017503	49	-	Gh_D07G1901_TAS3	83	GACCTTGCAAGTCCGTAAGCA	21
t0020341	44	-	Gh_D07G1901_TAS3	12	CTCCTGAGCTTATTCTTCTTA	21
t0021545	42	+	Gh_D07G1901_TAS3	69	ATTCGAGTTTTCTTGACCTTG	21
t0021944	42	+	Gh_D07G1901_TAS3	182	TTCTTATCTATCTTCTATCCC	21
t0025414	37	+	Gh_D07G1901_TAS3	32	ATATCTTTTCTTCTATTCTCG	21
t0026643	36	+	Gh_D07G1901_TAS3	77	TTTCTTGACCTTGCAAGTCCG	21
t0029932	33	-	Gh_D07G1901_TAS3	188	TCTATCTTCTATCCCTCCTGA	21
t0030272	33	-	Gh_D07G1901_TAS3	156	AAATTTTCATCAAAAGTTCGA	21
t0032808	31	+	Gh_D07G1901_TAS3	72	CGAGTTTTCTTGACCTTGCAA	21
t0039903	27	+	Gh_D07G1901_TAS3	13	TCCTGAGCTTATTCTTCTTAT	21
t0040901	26	-	Gh_D07G1901_TAS3	80	CTTGACCTTGCAAGTCCGTAA	21
t0043559	25	+	Gh_D07G1901_TAS3	62	GATGATTATTCGAGTTTTCTT	21
t0043626	25	+	Gh_D07G1901_TAS3	109	AAATTGTTCTTGACCACTTTA	21
t0044285	25	-	Gh_D07G1901_TAS3	63	ATGATTATTCGAGTTTTCTTG	21
t0048619	23	-	Gh_D07G1901_TAS3	43	TCTATTCTCGAAATTCTTTGA	21
t0052984	21	+	Gh_D07G1901_TAS3	127	TTAAGAATTTTCAAGAGACTC	21
t0053209	21	+	Gh_D07G1901_TAS3	37	TTTTCTTCTATTCTCGAAATT	21
t0056992	20	+	Gh_D07G1901_TAS3	71	TCGAGTTTTCTTGACCTTGCA	21
t0059779	20	-	Gh_D07G1901_TAS3	137	TCAAGAGACTCTGAGCATGAA	21
t0059881	20	+	Gh_D07G1901_TAS3	118	TTGACCACTTTAAGAATTTTC	21
t0068284	18	+	Gh_D07G1901_TAS3	104	AGGTAAAATTGTTCTTGACCA	21
t0068663	18	+	Gh_D07G1901_TAS3	126	TTTAAGAATTTTCAAGAGACT	21
t0069891	17	-	Gh_D07G1901_TAS3	64	TGATTATTCGAGTTTTCTTGA	21
t0077085	16	+	Gh_D07G1901_TAS3	98	TAAGCAAGGTAAAATTGTTCT	21
t0077187	16	+	Gh_D07G1901_TAS3	53	AAATTCTTTGATGATTATTCG	21
t0079307	16	+	Gh_D07G1901_TAS3	42	TTCTATTCTCGAAATTCTTTG	21
t0089790	14	+	Gh_D07G1901_TAS3	61	TGATGATTATTCGAGTTTTCT	21
t0105889	13	-	Gh_D07G1901_TAS3	89	GCAAGTCCGTAAGCAAGGTAA	21
t0109154	12	-	Gh_D07G1901_TAS3	159	TTTTCATCAAAAGTTCGAGAA	21
t0133443	10	-	Gh_D07G1901_TAS3	102	CAAGGTAAAATTGTTCTTGAC	21
t0143440	10	+	Gh_D07G1901_TAS3	123	CACTTTAAGAATTTTCAAGAG	21
t0162572	9	+	Gh_D07G1901_TAS3	137	TCAAGAGACTCTGAGCATGAA	21
t0171024	9	-	Gh_D07G1901_TAS3	51	CGAAATTCTTTGATGATTATT	21
t0173124	8	-	Gh_D07G1901_TAS3	162	TCATCAAAAGTTCGAGAAAGT	21
t0205109	7	-	Gh_D07G1901_TAS3	98	TAAGCAAGGTAAAATTGTTCT	21
t0221553	7	+	Gh_D07G1901_TAS3	68	TATTCGAGTTTTCTTGACCTT	21
t0249750	6	-	Gh_D07G1901_TAS3	210	CTGTATCTTCTCTTGGTCTCA	21
t0263720	6	-	Gh_D07G1901_TAS3	165	TCAAAAGTTCGAGAAAGTTCT	21
t0269980	6	-	Gh_D07G1901_TAS3	179	AAGTTCTTATCTATCTTCTAT	21
t0276224	6	+	Gh_D07G1901_TAS3	94	TCCGTAAGCAAGGTAAAATTG	21
t0293110	6	-	Gh_D07G1901_TAS3	50	TCGAAATTCTTTGATGATTAT	21
t0294598	6	-	Gh_D07G1901_TAS3	88	TGCAAGTCCGTAAGCAAGGTA	21
t0301562	5	+	Gh_D07G1901_TAS3	254	TATCTTTTATCATCTGTTTCG	21
t0312643	5	-	Gh_D07G1901_TAS3	96	CGTAAGCAAGGTAAAATTGTT	21
t0317664	5	+	Gh_D07G1901_TAS3	244	TAGCTAGGGTTATCTTTTATC	21
t0362434	5	-	Gh_D07G1901_TAS3	79	TCTTGACCTTGCAAGTCCGTA	21
t0364058	5	-	Gh_D07G1901_TAS3	107	TAAAATTGTTCTTGACCACTT	21
t0367644	5	+	Gh_D07G1901_TAS3	177	GAAAGTTCTTATCTATCTTCT	21
t0383413	4	+	Gh_D07G1901_TAS3	60	TTGATGATTATTCGAGTTTTC	21
t0423160	4	-	Gh_D07G1901_TAS3	93	GTCCGTAAGCAAGGTAAAATT	21
t0427887	4	+	Gh_D07G1901_TAS3	56	TTCTTTGATGATTATTCGAGT	21
t0432211	4	-	Gh_D07G1901_TAS3	90	CAAGTCCGTAAGCAAGGTAAA	21
t0433619	4	+	Gh_D07G1901_TAS3	79	TCTTGACCTTGCAAGTCCGTA	21
t0437355	4	-	Gh_D07G1901_TAS3	211	TGTATCTTCTCTTGGTCTCAT	21
t0485368	4	-	Gh_D07G1901_TAS3	44	CTATTCTCGAAATTCTTTGAT	21
t0496994	4	-	Gh_D07G1901_TAS3	40	TCTTCTATTCTCGAAATTCTT	21
t0497254	4	+	Gh_D07G1901_TAS3	115	TTCTTGACCACTTTAAGAATT	21
t0510573	4	-	Gh_D07G1901_TAS3	100	AGCAAGGTAAAATTGTTCTTG	21
t0519422	4	+	Gh_D07G1901_TAS3	178	AAAGTTCTTATCTATCTTCTA	21
t0521919	3	+	Gh_D07G1901_TAS3	67	TTATTCGAGTTTTCTTGACCT	21
t0568515	3	-	Gh_D07G1901_TAS3	192	TCTTCTATCCCTCCTGAGCTG	21
t0575572	3	+	Gh_D07G1901_TAS3	76	TTTTCTTGACCTTGCAAGTCC	21
t0577757	3	+	Gh_D07G1901_TAS3	108	AAAATTGTTCTTGACCACTTT	21
t0582409	3	+	Gh_D07G1901_TAS3	88	TGCAAGTCCGTAAGCAAGGTA	21
t0643799	3	-	Gh_D07G1901_TAS3	49	CTCGAAATTCTTTGATGATTA	21
t0662856	3	-	Gh_D07G1901_TAS3	173	TCGAGAAAGTTCTTATCTATC	21
t0679474	3	+	Gh_D07G1901_TAS3	33	TATCTTTTCTTCTATTCTCGA	21
t0681252	3	-	Gh_D07G1901_TAS3	117	CTTGACCACTTTAAGAATTTT	21
t0712884	3	-	Gh_D07G1901_TAS3	62	GATGATTATTCGAGTTTTCTT	21
t0811558	2	+	Gh_D07G1901_TAS3	110	AATTGTTCTTGACCACTTTAA	21
t0821901	2	+	Gh_D07G1901_TAS3	107	TAAAATTGTTCTTGACCACTT	21
t0841229	2	-	Gh_D07G1901_TAS3	226	TCTCATTTCTCTTTAACCTAG	21
t0871582	2	+	Gh_D07G1901_TAS3	168	AAAGTTCGAGAAAGTTCTTAT	21
t0881018	2	+	Gh_D07G1901_TAS3	95	CCGTAAGCAAGGTAAAATTGT	21
t0900216	2	+	Gh_D07G1901_TAS3	122	CCACTTTAAGAATTTTCAAGA	21
t0943068	2	+	Gh_D07G1901_TAS3	173	TCGAGAAAGTTCTTATCTATC	21
t0952172	2	-	Gh_D07G1901_TAS3	99	AAGCAAGGTAAAATTGTTCTT	21
t1081991	2	-	Gh_D07G1901_TAS3	15	CTGAGCTTATTCTTCTTATAT	21
t1110059	2	-	Gh_D07G1901_TAS3	113	TGTTCTTGACCACTTTAAGAA	21
t1114351	2	-	Gh_D07G1901_TAS3	176	AGAAAGTTCTTATCTATCTTC	21
t1119743	2	+	Gh_D07G1901_TAS3	46	ATTCTCGAAATTCTTTGATGA	21
t1149036	2	-	Gh_D07G1901_TAS3	174	CGAGAAAGTTCTTATCTATCT	21
t1165544	2	-	Gh_D07G1901_TAS3	144	ACTCTGAGCATGAAATTTTCA	21
t1266241	2	-	Gh_D07G1901_TAS3	145	CTCTGAGCATGAAATTTTCAT	21
t1277731	2	+	Gh_D07G1901_TAS3	28	TCTTATATCTTTTCTTCTATT	21
t1282979	2	-	Gh_D07G1901_TAS3	94	TCCGTAAGCAAGGTAAAATTG	21
t1283743	2	-	Gh_D07G1901_TAS3	124	ACTTTAAGAATTTTCAAGAGA	21
t1296841	2	-	Gh_D07G1901_TAS3	58	CTTTGATGATTATTCGAGTTT	21
t1360655	2	-	Gh_D07G1901_TAS3	86	CTTGCAAGTCCGTAAGCAAGG	21
t1388815	2	+	Gh_D07G1901_TAS3	59	TTTGATGATTATTCGAGTTTT	21
t1391359	2	-	Gh_D07G1901_TAS3	221	CTTGGTCTCATTTCTCTTTAA	21
t1400554	2	-	Gh_D07G1901_TAS3	135	TTTCAAGAGACTCTGAGCATG	21
t1432870	2	+	Gh_D07G1901_TAS3	65	GATTATTCGAGTTTTCTTGAC	21
t1443630	2	+	Gh_D07G1901_TAS3	202	CTCCTGAGCTGTATCTTCTCT	21
t1500220	2	-	Gh_D07G1901_TAS3	26	CTTCTTATATCTTTTCTTCTA	21
t1505965	2	-	Gh_D07G1901_TAS3	54	AATTCTTTGATGATTATTCGA	21
t1507930	2	-	Gh_D07G1901_TAS3	243	CTAGCTAGGGTTATCTTTTAT	21
t1511458	2	-	Gh_D07G1901_TAS3	148	TGAGCATGAAATTTTCATCAA	21
t1535797	2	+	Gh_D07G1901_TAS3	117	CTTGACCACTTTAAGAATTTT	21
t1537744	2	+	Gh_D07G1901_TAS3	9	TCTCTCCTGAGCTTATTCTTC	21
t1538354	2	-	Gh_D07G1901_TAS3	123	CACTTTAAGAATTTTCAAGAG	21
t1574109	2	-	Gh_D07G1901_TAS3	114	GTTCTTGACCACTTTAAGAAT	21
t1674077	1	+	Gh_D07G1901_TAS3	176	AGAAAGTTCTTATCTATCTTC	21
t1697703	1	+	Gh_D07G1901_TAS3	129	AAGAATTTTCAAGAGACTCTG	21
t1973044	1	+	Gh_D07G1901_TAS3	11	TCTCCTGAGCTTATTCTTCTT	21
t2389185	1	+	Gh_D07G1901_TAS3	36	CTTTTCTTCTATTCTCGAAAT	21
t2500563	1	-	Gh_D07G1901_TAS3	69	ATTCGAGTTTTCTTGACCTTG	21
t2566128	1	-	Gh_D07G1901_TAS3	158	ATTTTCATCAAAAGTTCGAGA	21
t2704825	1	+	Gh_D07G1901_TAS3	78	TTCTTGACCTTGCAAGTCCGT	21
t2709272	1	+	Gh_D07G1901_TAS3	181	GTTCTTATCTATCTTCTATCC	21
t2799739	1	+	Gh_D07G1901_TAS3	66	ATTATTCGAGTTTTCTTGACC	21
t2802629	1	+	Gh_D07G1901_TAS3	219	CTCTTGGTCTCATTTCTCTTT	21
t2827602	1	+	Gh_D07G1901_TAS3	156	AAATTTTCATCAAAAGTTCGA	21
t2884203	1	-	Gh_D07G1901_TAS3	112	TTGTTCTTGACCACTTTAAGA	21
t3022249	1	+	Gh_D07G1901_TAS3	103	AAGGTAAAATTGTTCTTGACC	21
t3169353	1	+	Gh_D07G1901_TAS3	14	CCTGAGCTTATTCTTCTTATA	21
t3292723	1	-	Gh_D07G1901_TAS3	129	AAGAATTTTCAAGAGACTCTG	21
t3470974	1	+	Gh_D07G1901_TAS3	192	TCTTCTATCCCTCCTGAGCTG	21
t3493055	1	+	Gh_D07G1901_TAS3	116	TCTTGACCACTTTAAGAATTT	21
t3549186	1	+	Gh_D07G1901_TAS3	203	TCCTGAGCTGTATCTTCTCTT	21
t3607224	1	+	Gh_D07G1901_TAS3	193	CTTCTATCCCTCCTGAGCTGT	21
t3826471	1	+	Gh_D07G1901_TAS3	189	CTATCTTCTATCCCTCCTGAG	21
t3869961	1	+	Gh_D07G1901_TAS3	188	TCTATCTTCTATCCCTCCTGA	21
t3990905	1	-	Gh_D07G1901_TAS3	108	AAAATTGTTCTTGACCACTTT	21
t4023447	1	+	Gh_D07G1901_TAS3	170	AGTTCGAGAAAGTTCTTATCT	21
t4062396	1	-	Gh_D07G1901_TAS3	73	GAGTTTTCTTGACCTTGCAAG	21
t4104236	1	+	Gh_D07G1901_TAS3	102	CAAGGTAAAATTGTTCTTGAC	21
t4177828	1	+	Gh_D07G1901_TAS3	138	CAAGAGACTCTGAGCATGAAA	21
t4232689	1	+	Gh_D07G1901_TAS3	248	TAGGGTTATCTTTTATCATCT	21
t4253618	1	+	Gh_D07G1901_TAS3	255	ATCTTTTATCATCTGTTTCGG	21
t4335506	1	+	Gh_D07G1901_TAS3	57	TCTTTGATGATTATTCGAGTT	21
t4441408	1	+	Gh_D07G1901_TAS3	174	CGAGAAAGTTCTTATCTATCT	21
t4557006	1	+	Gh_D07G1901_TAS3	163	CATCAAAAGTTCGAGAAAGTT	21
t4559577	1	+	Gh_D07G1901_TAS3	47	TTCTCGAAATTCTTTGATGAT	21
t4627627	1	+	Gh_D07G1901_TAS3	74	AGTTTTCTTGACCTTGCAAGT	21
t4739727	1	-	Gh_D07G1901_TAS3	61	TGATGATTATTCGAGTTTTCT	21
t4983506	1	+	Gh_D07G1901_TAS3	160	TTTCATCAAAAGTTCGAGAAA	21
t5043211	1	-	Gh_D07G1901_TAS3	14	CCTGAGCTTATTCTTCTTATA	21
t5208558	1	-	Gh_D07G1901_TAS3	130	AGAATTTTCAAGAGACTCTGA	21
t5502084	1	+	Gh_D07G1901_TAS3	44	CTATTCTCGAAATTCTTTGAT	21
t5845374	1	-	Gh_D07G1901_TAS3	187	ATCTATCTTCTATCCCTCCTG	21
t5850002	1	+	Gh_D07G1901_TAS3	75	GTTTTCTTGACCTTGCAAGTC	21
t6200008	1	-	Gh_D07G1901_TAS3	35	TCTTTTCTTCTATTCTCGAAA	21
t6281214	1	+	Gh_D07G1901_TAS3	205	CTGAGCTGTATCTTCTCTTGG	21
t6332402	1	+	Gh_D07G1901_TAS3	40	TCTTCTATTCTCGAAATTCTT	21
t6441332	1	+	Gh_D07G1901_TAS3	21	TTATTCTTCTTATATCTTTTC	21
t6692188	1	-	Gh_D07G1901_TAS3	178	AAAGTTCTTATCTATCTTCTA	21
t6844217	1	-	Gh_D07G1901_TAS3	166	CAAAAGTTCGAGAAAGTTCTT	21
t7032761	1	+	Gh_D07G1901_TAS3	135	TTTCAAGAGACTCTGAGCATG	21
t7033543	1	+	Gh_D07G1901_TAS3	87	TTGCAAGTCCGTAAGCAAGGT	21
t7127338	1	+	Gh_D07G1901_TAS3	171	GTTCGAGAAAGTTCTTATCTA	21
t7145997	1	+	Gh_D07G1901_TAS3	228	TCATTTCTCTTTAACCTAGCT	21
t7157170	1	+	Gh_D07G1901_TAS3	157	AATTTTCATCAAAAGTTCGAG	21
t7229416	1	+	Gh_D07G1901_TAS3	256	TCTTTTATCATCTGTTTCGGT	21
t7230917	1	+	Gh_D07G1901_TAS3	49	CTCGAAATTCTTTGATGATTA	21
t7452856	1	+	Gh_D07G1901_TAS3	38	TTTCTTCTATTCTCGAAATTC	21
t7509685	1	+	Gh_D07G1901_TAS3	55	ATTCTTTGATGATTATTCGAG	21
t7544894	1	+	Gh_D07G1901_TAS3	43	TCTATTCTCGAAATTCTTTGA	21
t7667539	1	-	Gh_D07G1901_TAS3	136	TTCAAGAGACTCTGAGCATGA	21
t7682080	1	+	Gh_D07G1901_TAS3	23	ATTCTTCTTATATCTTTTCTT	21
t7682715	1	+	Gh_D07G1901_TAS3	41	CTTCTATTCTCGAAATTCTTT	21
t7834638	1	+	Gh_D07G1901_TAS3	85	CCTTGCAAGTCCGTAAGCAAG	21
t0007090	92	+	Gh_D07G1901_TAS3	127	TTAAGAATTTTCAAGAGACTCT	22
t0017012	50	+	Gh_D07G1901_TAS3	72	CGAGTTTTCTTGACCTTGCAAG	22
t0017067	50	-	Gh_D07G1901_TAS3	72	CGAGTTTTCTTGACCTTGCAAG	22
t0031931	31	-	Gh_D07G1901_TAS3	71	TCGAGTTTTCTTGACCTTGCAA	22
t0058280	20	-	Gh_D07G1901_TAS3	41	CTTCTATTCTCGAAATTCTTTG	22
t0076102	16	-	Gh_D07G1901_TAS3	83	GACCTTGCAAGTCCGTAAGCAA	22
t0078811	16	+	Gh_D07G1901_TAS3	67	TTATTCGAGTTTTCTTGACCTT	22
t0079028	16	-	Gh_D07G1901_TAS3	80	CTTGACCTTGCAAGTCCGTAAG	22
t0079361	16	-	Gh_D07G1901_TAS3	62	GATGATTATTCGAGTTTTCTTG	22
t0110148	12	+	Gh_D07G1901_TAS3	64	TGATTATTCGAGTTTTCTTGAC	22
t0132443	10	-	Gh_D07G1901_TAS3	40	TCTTCTATTCTCGAAATTCTTT	22
t0163416	9	+	Gh_D07G1901_TAS3	42	TTCTATTCTCGAAATTCTTTGA	22
t0166802	9	+	Gh_D07G1901_TAS3	69	ATTCGAGTTTTCTTGACCTTGC	22
t0172036	9	-	Gh_D07G1901_TAS3	32	ATATCTTTTCTTCTATTCTCGA	22
t0177902	8	+	Gh_D07G1901_TAS3	63	ATGATTATTCGAGTTTTCTTGA	22
t0192715	8	+	Gh_D07G1901_TAS3	60	TTGATGATTATTCGAGTTTTCT	22
t0240383	7	+	Gh_D07G1901_TAS3	68	TATTCGAGTTTTCTTGACCTTG	22
t0258668	6	+	Gh_D07G1901_TAS3	61	TGATGATTATTCGAGTTTTCTT	22
t0276152	6	+	Gh_D07G1901_TAS3	168	AAAGTTCGAGAAAGTTCTTATC	22
t0277133	6	-	Gh_D07G1901_TAS3	174	CGAGAAAGTTCTTATCTATCTT	22
t0279470	6	+	Gh_D07G1901_TAS3	118	TTGACCACTTTAAGAATTTTCA	22
t0349800	5	+	Gh_D07G1901_TAS3	103	AAGGTAAAATTGTTCTTGACCA	22
t0499325	4	+	Gh_D07G1901_TAS3	71	TCGAGTTTTCTTGACCTTGCAA	22
t0590866	3	+	Gh_D07G1901_TAS3	37	TTTTCTTCTATTCTCGAAATTC	22
t0633286	3	+	Gh_D07G1901_TAS3	76	TTTTCTTGACCTTGCAAGTCCG	22
t0649249	3	-	Gh_D07G1901_TAS3	137	TCAAGAGACTCTGAGCATGAAA	22
t0668327	3	+	Gh_D07G1901_TAS3	13	TCCTGAGCTTATTCTTCTTATA	22
t0867568	2	-	Gh_D07G1901_TAS3	178	AAAGTTCTTATCTATCTTCTAT	22
t0974758	2	-	Gh_D07G1901_TAS3	107	TAAAATTGTTCTTGACCACTTT	22
t0982146	2	-	Gh_D07G1901_TAS3	12	CTCCTGAGCTTATTCTTCTTAT	22
t0987927	2	-	Gh_D07G1901_TAS3	95	CCGTAAGCAAGGTAAAATTGTT	22
t1142071	2	+	Gh_D07G1901_TAS3	253	TTATCTTTTATCATCTGTTTCG	22
t1255373	2	-	Gh_D07G1901_TAS3	82	TGACCTTGCAAGTCCGTAAGCA	22
t1534695	2	+	Gh_D07G1901_TAS3	78	TTCTTGACCTTGCAAGTCCGTA	22
t1688258	1	+	Gh_D07G1901_TAS3	87	TTGCAAGTCCGTAAGCAAGGTA	22
t1760933	1	+	Gh_D07G1901_TAS3	179	AAGTTCTTATCTATCTTCTATC	22
t2633093	1	+	Gh_D07G1901_TAS3	249	AGGGTTATCTTTTATCATCTGT	22
t2657544	1	+	Gh_D07G1901_TAS3	53	AAATTCTTTGATGATTATTCGA	22
t2990553	1	+	Gh_D07G1901_TAS3	27	TTCTTATATCTTTTCTTCTATT	22
t3036280	1	-	Gh_D07G1901_TAS3	165	TCAAAAGTTCGAGAAAGTTCTT	22
t3380783	1	-	Gh_D07G1901_TAS3	33	TATCTTTTCTTCTATTCTCGAA	22
t3589271	1	-	Gh_D07G1901_TAS3	210	CTGTATCTTCTCTTGGTCTCAT	22
t3629605	1	-	Gh_D07G1901_TAS3	84	ACCTTGCAAGTCCGTAAGCAAG	22
t4539371	1	-	Gh_D07G1901_TAS3	123	CACTTTAAGAATTTTCAAGAGA	22
t4658013	1	+	Gh_D07G1901_TAS3	44	CTATTCTCGAAATTCTTTGATG	22
t5764360	1	-	Gh_D07G1901_TAS3	45	TATTCTCGAAATTCTTTGATGA	22
t5836586	1	+	Gh_D07G1901_TAS3	125	CTTTAAGAATTTTCAAGAGACT	22
t6223267	1	+	Gh_D07G1901_TAS3	172	TTCGAGAAAGTTCTTATCTATC	22
t6234848	1	+	Gh_D07G1901_TAS3	182	TTCTTATCTATCTTCTATCCCT	22
t6260093	1	+	Gh_D07G1901_TAS3	47	TTCTCGAAATTCTTTGATGATT	22
t6301395	1	+	Gh_D07G1901_TAS3	160	TTTCATCAAAAGTTCGAGAAAG	22
t6375041	1	-	Gh_D07G1901_TAS3	19	GCTTATTCTTCTTATATCTTTT	22
t6378900	1	+	Gh_D07G1901_TAS3	129	AAGAATTTTCAAGAGACTCTGA	22
t6445936	1	-	Gh_D07G1901_TAS3	43	TCTATTCTCGAAATTCTTTGAT	22
t6940781	1	-	Gh_D07G1901_TAS3	13	TCCTGAGCTTATTCTTCTTATA	22
t7396477	1	-	Gh_D07G1901_TAS3	46	ATTCTCGAAATTCTTTGATGAT	22
t7525960	1	-	Gh_D07G1901_TAS3	90	CAAGTCCGTAAGCAAGGTAAAA	22
t0195223	8	+	Gh_D07G1901_TAS3	68	TATTCGAGTTTTCTTGACCTTGC	23
t0240969	7	-	Gh_D07G1901_TAS3	12	CTCCTGAGCTTATTCTTCTTATA	23
t0692078	3	-	Gh_D07G1901_TAS3	18	AGCTTATTCTTCTTATATCTTTT	23
t0837888	2	+	Gh_D07G1901_TAS3	64	TGATTATTCGAGTTTTCTTGACC	23
t0961789	2	-	Gh_D07G1901_TAS3	32	ATATCTTTTCTTCTATTCTCGAA	23
t1202229	2	+	Gh_D07G1901_TAS3	69	ATTCGAGTTTTCTTGACCTTGCA	23
t1253921	2	-	Gh_D07G1901_TAS3	40	TCTTCTATTCTCGAAATTCTTTG	23
t1467814	2	-	Gh_D07G1901_TAS3	70	TTCGAGTTTTCTTGACCTTGCAA	23
t1485396	2	+	Gh_D07G1901_TAS3	72	CGAGTTTTCTTGACCTTGCAAGT	23
t2095732	1	-	Gh_D07G1901_TAS3	14	CCTGAGCTTATTCTTCTTATATC	23
t2660425	1	-	Gh_D07G1901_TAS3	62	GATGATTATTCGAGTTTTCTTGA	23
t3166444	1	+	Gh_D07G1901_TAS3	136	TTCAAGAGACTCTGAGCATGAAA	23
t3676567	1	+	Gh_D07G1901_TAS3	121	ACCACTTTAAGAATTTTCAAGAG	23
t3868014	1	+	Gh_D07G1901_TAS3	20	CTTATTCTTCTTATATCTTTTCT	23
t4268521	1	-	Gh_D07G1901_TAS3	39	TTCTTCTATTCTCGAAATTCTTT	23
t4927845	1	+	Gh_D07G1901_TAS3	124	ACTTTAAGAATTTTCAAGAGACT	23
t5412753	1	-	Gh_D07G1901_TAS3	16	TGAGCTTATTCTTCTTATATCTT	23
t5420439	1	-	Gh_D07G1901_TAS3	43	TCTATTCTCGAAATTCTTTGATG	23
t5422875	1	-	Gh_D07G1901_TAS3	98	TAAGCAAGGTAAAATTGTTCTTG	23
t5548121	1	+	Gh_D07G1901_TAS3	126	TTTAAGAATTTTCAAGAGACTCT	23
t5766683	1	+	Gh_D07G1901_TAS3	59	TTTGATGATTATTCGAGTTTTCT	23
t5768909	1	-	Gh_D07G1901_TAS3	33	TATCTTTTCTTCTATTCTCGAAA	23
t5971563	1	+	Gh_D07G1901_TAS3	65	GATTATTCGAGTTTTCTTGACCT	23
t6194728	1	+	Gh_D07G1901_TAS3	35	TCTTTTCTTCTATTCTCGAAATT	23
t6489463	1	+	Gh_D07G1901_TAS3	138	CAAGAGACTCTGAGCATGAAATT	23
t6612804	1	+	Gh_D07G1901_TAS3	61	TGATGATTATTCGAGTTTTCTTG	23
t6961029	1	-	Gh_D07G1901_TAS3	82	TGACCTTGCAAGTCCGTAAGCAA	23
t7039750	1	+	Gh_D07G1901_TAS3	70	TTCGAGTTTTCTTGACCTTGCAA	23
t7247513	1	-	Gh_D07G1901_TAS3	107	TAAAATTGTTCTTGACCACTTTA	23
t7248130	1	+	Gh_D07G1901_TAS3	167	AAAAGTTCGAGAAAGTTCTTATC	23
t7269955	1	-	Gh_D07G1901_TAS3	175	GAGAAAGTTCTTATCTATCTTCT	23
t0004687	120	+	Gh_D07G1901_TAS3	118	TTGACCACTTTAAGAATTTTCAAG	24
t0085061	15	-	Gh_D07G1901_TAS3	163	CATCAAAAGTTCGAGAAAGTTCTT	24
t0096559	13	+	Gh_D07G1901_TAS3	13	TCCTGAGCTTATTCTTCTTATATC	24
t0163104	9	+	Gh_D07G1901_TAS3	170	AGTTCGAGAAAGTTCTTATCTATC	24
t0229152	7	-	Gh_D07G1901_TAS3	16	TGAGCTTATTCTTCTTATATCTTT	24
t0229650	7	-	Gh_D07G1901_TAS3	53	AAATTCTTTGATGATTATTCGAGT	24
t0236704	7	-	Gh_D07G1901_TAS3	58	CTTTGATGATTATTCGAGTTTTCT	24
t0256050	6	-	Gh_D07G1901_TAS3	39	TTCTTCTATTCTCGAAATTCTTTG	24
t0294820	6	-	Gh_D07G1901_TAS3	17	GAGCTTATTCTTCTTATATCTTTT	24
t0322430	5	-	Gh_D07G1901_TAS3	32	ATATCTTTTCTTCTATTCTCGAAA	24
t0338927	5	+	Gh_D07G1901_TAS3	121	ACCACTTTAAGAATTTTCAAGAGA	24
t0373349	5	+	Gh_D07G1901_TAS3	123	CACTTTAAGAATTTTCAAGAGACT	24
t0388897	4	-	Gh_D07G1901_TAS3	33	TATCTTTTCTTCTATTCTCGAAAT	24
t0480984	4	-	Gh_D07G1901_TAS3	165	TCAAAAGTTCGAGAAAGTTCTTAT	24
t0484229	4	-	Gh_D07G1901_TAS3	41	CTTCTATTCTCGAAATTCTTTGAT	24
t0512468	4	+	Gh_D07G1901_TAS3	119	TGACCACTTTAAGAATTTTCAAGA	24
t0566125	3	-	Gh_D07G1901_TAS3	13	TCCTGAGCTTATTCTTCTTATATC	24
t0658882	3	+	Gh_D07G1901_TAS3	103	AAGGTAAAATTGTTCTTGACCACT	24
t0834238	2	+	Gh_D07G1901_TAS3	22	TATTCTTCTTATATCTTTTCTTCT	24
t0845185	2	-	Gh_D07G1901_TAS3	190	TATCTTCTATCCCTCCTGAGCTGT	24
t0877770	2	-	Gh_D07G1901_TAS3	117	CTTGACCACTTTAAGAATTTTCAA	24
t0961988	2	-	Gh_D07G1901_TAS3	14	CCTGAGCTTATTCTTCTTATATCT	24
t0991400	2	-	Gh_D07G1901_TAS3	96	CGTAAGCAAGGTAAAATTGTTCTT	24
t1135633	2	+	Gh_D07G1901_TAS3	71	TCGAGTTTTCTTGACCTTGCAAGT	24
t1423622	2	+	Gh_D07G1901_TAS3	29	CTTATATCTTTTCTTCTATTCTCG	24
t1461762	2	+	Gh_D07G1901_TAS3	67	TTATTCGAGTTTTCTTGACCTTGC	24
t1510522	2	+	Gh_D07G1901_TAS3	30	TTATATCTTTTCTTCTATTCTCGA	24
t1795628	1	+	Gh_D07G1901_TAS3	166	CAAAAGTTCGAGAAAGTTCTTATC	24
t1979293	1	-	Gh_D07G1901_TAS3	80	CTTGACCTTGCAAGTCCGTAAGCA	24
t2094064	1	-	Gh_D07G1901_TAS3	71	TCGAGTTTTCTTGACCTTGCAAGT	24
t2128391	1	+	Gh_D07G1901_TAS3	70	TTCGAGTTTTCTTGACCTTGCAAG	24
t2277466	1	+	Gh_D07G1901_TAS3	65	GATTATTCGAGTTTTCTTGACCTT	24
t2352969	1	-	Gh_D07G1901_TAS3	54	AATTCTTTGATGATTATTCGAGTT	24
t2359923	1	+	Gh_D07G1901_TAS3	244	TAGCTAGGGTTATCTTTTATCATC	24
t2537783	1	+	Gh_D07G1901_TAS3	124	ACTTTAAGAATTTTCAAGAGACTC	24
t2560619	1	-	Gh_D07G1901_TAS3	68	TATTCGAGTTTTCTTGACCTTGCA	24
t2705112	1	+	Gh_D07G1901_TAS3	42	TTCTATTCTCGAAATTCTTTGATG	24
t2977452	1	-	Gh_D07G1901_TAS3	36	CTTTTCTTCTATTCTCGAAATTCT	24
t3061709	1	+	Gh_D07G1901_TAS3	59	TTTGATGATTATTCGAGTTTTCTT	24
t3332074	1	-	Gh_D07G1901_TAS3	18	AGCTTATTCTTCTTATATCTTTTC	24
t3559130	1	-	Gh_D07G1901_TAS3	176	AGAAAGTTCTTATCTATCTTCTAT	24
t3940690	1	+	Gh_D07G1901_TAS3	120	GACCACTTTAAGAATTTTCAAGAG	24
t3982141	1	+	Gh_D07G1901_TAS3	32	ATATCTTTTCTTCTATTCTCGAAA	24
t4022428	1	+	Gh_D07G1901_TAS3	20	CTTATTCTTCTTATATCTTTTCTT	24
t4618753	1	+	Gh_D07G1901_TAS3	24	TTCTTCTTATATCTTTTCTTCTAT	24
t4844233	1	-	Gh_D07G1901_TAS3	15	CTGAGCTTATTCTTCTTATATCTT	24
t5015103	1	+	Gh_D07G1901_TAS3	27	TTCTTATATCTTTTCTTCTATTCT	24
t5536663	1	+	Gh_D07G1901_TAS3	173	TCGAGAAAGTTCTTATCTATCTTC	24
t5863887	1	+	Gh_D07G1901_TAS3	179	AAGTTCTTATCTATCTTCTATCCC	24
t5931189	1	-	Gh_D07G1901_TAS3	110	AATTGTTCTTGACCACTTTAAGAA	24
t6041898	1	-	Gh_D07G1901_TAS3	93	GTCCGTAAGCAAGGTAAAATTGTT	24
t6112673	1	+	Gh_D07G1901_TAS3	91	AAGTCCGTAAGCAAGGTAAAATTG	24
t6245719	1	-	Gh_D07G1901_TAS3	173	TCGAGAAAGTTCTTATCTATCTTC	24
t6252513	1	+	Gh_D07G1901_TAS3	176	AGAAAGTTCTTATCTATCTTCTAT	24
t7136728	1	-	Gh_D07G1901_TAS3	12	CTCCTGAGCTTATTCTTCTTATAT	24
t7146735	1	-	Gh_D07G1901_TAS3	208	AGCTGTATCTTCTCTTGGTCTCAT	24
t7156294	1	-	Gh_D07G1901_TAS3	34	ATCTTTTCTTCTATTCTCGAAATT	24
t7522090	1	+	Gh_D07G1901_TAS3	64	TGATTATTCGAGTTTTCTTGACCT	24
t7656523	1	-	Gh_D07G1901_TAS3	22	TATTCTTCTTATATCTTTTCTTCT	24
t7809777	1	+	Gh_D07G1901_TAS3	72	CGAGTTTTCTTGACCTTGCAAGTC	24
t0928387	2	+	Gh_D07G1901_TAS3	118	TTGACCACTTTAAGAATTTTCAAGA	25
t1721130	1	-	Gh_D07G1901_TAS3	173	TCGAGAAAGTTCTTATCTATCTTCT	25
t3777888	1	-	Gh_D07G1901_TAS3	96	CGTAAGCAAGGTAAAATTGTTCTTG	25
t6862728	1	-	Gh_D07G1901_TAS3	32	ATATCTTTTCTTCTATTCTCGAAAT	25
t6891321	1	-	Gh_D07G1901_TAS3	95	CCGTAAGCAAGGTAAAATTGTTCTT	25
