# Supplementary material for: Role of phasiRNAs from two distinct phasing frames of GhMYB2 loci in cis- gene regulation in the cotton genome
Source: BMC Plant Biol. 2020 May 15;20:219. doi: 10.1186/s12870-020-02430-3 (PMC7227086; doi:10.1186/s12870-020-02430-3)
Supplement: Supplementary file 6 — Additional file 6: Dataset 2 [file 12870_2020_2430_MOESM6_ESM.xlsx]

## Sheet: 工作表1
miRNA_Acc.	Target_Acc.	Expectation	UPE	miRNA_start	miRNA_end	Target_start	Target_end	phasiRNA_aligned_fragment	Target_aligned_fragment	Inhibition	Multiplicity	id	KEGG_id	KEGG_desc	GO_ids
1	Gh_D06G1220	2.5	15.883	1	21	183	203	AAAACUCUGAAUUCAGCAUUG	CGAUGCUCAAAUCAGAGUUUU	Translation	1	Gh_D06G1220	afm:AFUA_7G07100	Pfs, NACHT and WD domain protein (EC:2.4.2.-); K00777	GO:0005515|protein binding
1	Gh_D04G0391	2.5	16.319	1	21	363	383	AAAACUCUGAAUUCAGCAUUG	CGAUGCUCAAAUCAGAGUUUU	Translation	1	Gh_D04G0391	afm:AFUA_7G07100	Pfs, NACHT and WD domain protein (EC:2.4.2.-); K00777	GO:0005515|protein binding
1	Gh_A04G0252	2.5	15.87	1	21	363	383	AAAACUCUGAAUUCAGCAUUG	CGAUGCUCAAAUCAGAGUUUU	Translation	1	Gh_A04G0252	afm:AFUA_7G07100	Pfs, NACHT and WD domain protein (EC:2.4.2.-); K00777	GO:0005515|protein binding
1	Gh_D02G0873	2.5	15.87	1	21	423	443	AAAACUCUGAAUUCAGCAUUG	CGAUGCUCAAAUCAGAGUUUU	Translation	1	Gh_D02G0873	afm:AFUA_7G07100	Pfs, NACHT and WD domain protein (EC:2.4.2.-); K00777	GO:0005515|protein binding
1	Gh_A09G0434	2.5	15.87	1	21	423	443	AAAACUCUGAAUUCAGCAUUG	CGAUGCUCAAAUCAGAGUUUU	Translation	1	Gh_A09G0434	afm:AFUA_7G07100	Pfs, NACHT and WD domain protein (EC:2.4.2.-); K00777	GO:0005515|protein binding
1	Gh_D06G0337	2.5	13.19	1	21	690	710	AAAACUCUGAAUUCAGCAUUG	CGAUGCUCAAAUCAGAGUUUU	Translation	1	Gh_D06G0337	afm:AFUA_7G07100	Pfs, NACHT and WD domain protein (EC:2.4.2.-); K00777	GO:0005515|protein binding
1	Gh_A06G0308	2.5	13.228	1	21	774	794	AAAACUCUGAAUUCAGCAUUG	CGAUGCUCAAAUCAGAGUUUU	Translation	1	Gh_A06G0308	afm:AFUA_7G07100	Pfs, NACHT and WD domain protein (EC:2.4.2.-); K00777	GO:0005515|protein binding
1	Gh_A05G2350	2.5	24.115	1	21	1278	1298	AAAACUCUGAAUUCAGCAUUG	UAAUGGUGGGUUUAGAGUUUU	Cleavage	1	Gh_A05G2350
1	Gh_A09G2381	3	14.24	1	20	885	904	AAAACUCUGAAUUCAGCAUU	AAUGAUGAAGUCAGAGUUUA	Translation	1	Gh_A09G2381	osa:4330657	Os02g0736400; hypothetical protein ; K00207 dihydropyrimidine dehydrogenase (NADP+) [EC:1.3.1.2]	GO:0006222|UMP biosynthetic process ; GO:0004152|dihydroorotate dehydrogenase activity ; GO:0055114|oxidation-reduction process
1	Gh_D09G1646	3	14.908	1	20	885	904	AAAACUCUGAAUUCAGCAUU	AAUGAUGAAGUCAGAGUUUA	Translation	1	Gh_D09G1646	osa:4330657	Os02g0736400; hypothetical protein ; K00207 dihydropyrimidine dehydrogenase (NADP+) [EC:1.3.1.2]	GO:0006222|UMP biosynthetic process ; GO:0004152|dihydroorotate dehydrogenase activity ; GO:0055114|oxidation-reduction process
1	Gh_D09G2482	3	18.219	1	20	244	263	AAAACUCUGAAUUCAGCAUU	AAUGUUGACGUUAGAGUUUU	Translation	1	Gh_D09G2482
1	Gh_A04G0784	3	18.715	1	20	1727	1746	AAAACUCUGAAUUCAGCAUU	AAUGUGAAGUUCAGAGUUUU	Cleavage	1	Gh_A04G0784	vvi:100257563	hypothetical protein LOC100257563 ; K08518 syntaxin binding protein 5 (tomosyn)	GO:0005515|protein binding ; GO:0016021|integral to membrane ; GO:0016192|vesicle-mediated transport
1	Gh_A03G0848	3	19.975	1	20	2317	2337	AAAACUCUGAAUU-CAGCAUU	GAUGCUGCAAUUAAGAGUUUU	Translation	1	Gh_A03G0848	pic:PICST_49179	RAD16; nucleotide excision repair protein (EC:3.6.1.3); K01509 adenosinetriphosphatase [EC:3.6.1.3]	GO:0046872|metal ion binding ; GO:0003677|DNA binding ; GO:0005524|ATP binding ; GO:0005515|protein binding ; GO:0008270|zinc ion binding ; GO:0004386|helicase activity ; GO:0003676|nucleic acid binding
2	Gh_A05G2350	2.5	24.115	1	23	1276	1298	AAAACUCUGAAUUCAGCAUUGAU	GUUAAUGGUGGGUUUAGAGUUUU	Cleavage	1	Gh_A05G2350
2	Gh_D06G1220	2.5	15.883	1	24	180	203	AAAACUCUGAAUUCAGCAUUGAUG	UAACGAUGCUCAAAUCAGAGUUUU	Translation	1	Gh_D06G1220	afm:AFUA_7G07100	Pfs, NACHT and WD domain protein (EC:2.4.2.-); K00777	GO:0005515|protein binding
2	Gh_D04G0391	2.5	16.319	1	24	360	383	AAAACUCUGAAUUCAGCAUUGAUG	UAACGAUGCUCAAAUCAGAGUUUU	Translation	1	Gh_D04G0391	afm:AFUA_7G07100	Pfs, NACHT and WD domain protein (EC:2.4.2.-); K00777	GO:0005515|protein binding
2	Gh_A04G0252	2.5	15.87	1	24	360	383	AAAACUCUGAAUUCAGCAUUGAUG	UAACGAUGCUCAAAUCAGAGUUUU	Translation	1	Gh_A04G0252	afm:AFUA_7G07100	Pfs, NACHT and WD domain protein (EC:2.4.2.-); K00777	GO:0005515|protein binding
2	Gh_D02G0873	2.5	15.87	1	24	420	443	AAAACUCUGAAUUCAGCAUUGAUG	UAACGAUGCUCAAAUCAGAGUUUU	Translation	1	Gh_D02G0873	afm:AFUA_7G07100	Pfs, NACHT and WD domain protein (EC:2.4.2.-); K00777	GO:0005515|protein binding
2	Gh_A09G0434	2.5	15.87	1	24	420	443	AAAACUCUGAAUUCAGCAUUGAUG	UAACGAUGCUCAAAUCAGAGUUUU	Translation	1	Gh_A09G0434	afm:AFUA_7G07100	Pfs, NACHT and WD domain protein (EC:2.4.2.-); K00777	GO:0005515|protein binding
2	Gh_D06G0337	2.5	13.19	1	24	687	710	AAAACUCUGAAUUCAGCAUUGAUG	UAACGAUGCUCAAAUCAGAGUUUU	Translation	1	Gh_D06G0337	afm:AFUA_7G07100	Pfs, NACHT and WD domain protein (EC:2.4.2.-); K00777	GO:0005515|protein binding
2	Gh_A06G0308	2.5	13.228	1	24	771	794	AAAACUCUGAAUUCAGCAUUGAUG	UAACGAUGCUCAAAUCAGAGUUUU	Translation	1	Gh_A06G0308	afm:AFUA_7G07100	Pfs, NACHT and WD domain protein (EC:2.4.2.-); K00777	GO:0005515|protein binding
2	Gh_D09G1646	3	14.908	1	24	881	904	AAAACUCUGAAUUCAGCAUUGAUG	CAAAAAUGAUGAAGUCAGAGUUUA	Translation	1	Gh_D09G1646	osa:4330657	Os02g0736400; hypothetical protein ; K00207 dihydropyrimidine dehydrogenase (NADP+) [EC:1.3.1.2]	GO:0006222|UMP biosynthetic process ; GO:0004152|dihydroorotate dehydrogenase activity ; GO:0055114|oxidation-reduction process
2	Gh_A09G2381	3	14.24	1	24	881	904	AAAACUCUGAAUUCAGCAUUGAUG	CAAAAAUGAUGAAGUCAGAGUUUA	Translation	1	Gh_A09G2381	osa:4330657	Os02g0736400; hypothetical protein ; K00207 dihydropyrimidine dehydrogenase (NADP+) [EC:1.3.1.2]	GO:0006222|UMP biosynthetic process ; GO:0004152|dihydroorotate dehydrogenase activity ; GO:0055114|oxidation-reduction process
2	Gh_D09G2482	3	18.219	1	20	244	263	AAAACUCUGAAUUCAGCAUU	AAUGUUGACGUUAGAGUUUU	Translation	1	Gh_D09G2482
3	Gh_D11G0772	1.5	18.827	1	20	419	438	AAAAGGAAGUGAUGAAAUUG	GAAUUUUAUCACUUCCUUUU	Cleavage	1	Gh_D11G0772	ath:AT1G75820	CLV1; CLV1 (CLAVATA 1); ATP binding / kinase/ protein serine/threonine kinase ; K00924	GO:0004713|protein tyrosine kinase activity; GO:0005524|ATP binding ; GO:0005515|protein binding ; GO:0004674|protein serine/threonine kinase activity ; GO:0004672|protein kinase activity ; GO:0006468|protein phosphorylation
3	Gh_A11G0659	1.5	17.236	1	20	419	438	AAAAGGAAGUGAUGAAAUUG	GAAUUUUAUCACUUCCUUUU	Cleavage	1	Gh_A11G0659	ath:AT1G75820	CLV1; CLV1 (CLAVATA 1); ATP binding / kinase/ protein serine/threonine kinase ; K00924	GO:0004713|protein tyrosine kinase activity; GO:0005524|ATP binding ; GO:0005515|protein binding ; GO:0004674|protein serine/threonine kinase activity ; GO:0004672|protein kinase activity ; GO:0006468|protein phosphorylation
3	Gh_A05G2522	2	6.311	1	21	64	84	AAAAGGAAGUGAUGAAAUUGA	UCAGUUUCAUCAAUUUCUUUU	Translation	1	Gh_A05G2522
3	Gh_A09G0087	2	19.266	1	20	422	441	AAAAGGAAGUGAUGAAAUUG	AGAUUUUAUCACUUCCUUUU	Cleavage	1	Gh_A09G0087	ath:AT1G75820	CLV1; CLV1 (CLAVATA 1); ATP binding / kinase/ protein serine/threonine kinase ; K00924	GO:0004713|protein tyrosine kinase activity; GO:0005524|ATP binding ; GO:0005515|protein binding ; GO:0004674|protein serine/threonine kinase activity ; GO:0004672|protein kinase activity ; GO:0006468|protein phosphorylation
3	Gh_D09G0084	2	19.23	1	20	422	441	AAAAGGAAGUGAUGAAAUUG	AGAUUUUAUCACUUCCUUUU	Cleavage	1	Gh_D09G0084	ath:AT1G75820	CLV1; CLV1 (CLAVATA 1); ATP binding / kinase/ protein serine/threonine kinase ; K00924	GO:0004713|protein tyrosine kinase activity; GO:0005524|ATP binding ; GO:0005515|protein binding ; GO:0004674|protein serine/threonine kinase activity ; GO:0004672|protein kinase activity ; GO:0006468|protein phosphorylation
3	Gh_A08G2333	2	11.764	1	20	1187	1206	AAAAGGAAGUGAUGAAAUUG	CCAUUUCAUCACUUCCUUUC	Cleavage	1	Gh_A08G2333	ath:AT5G54160	ATOMT1; ATOMT1 (O-METHYLTRANSFERASE 1) ; K05279 flavonol 3-O-methyltransferase [EC:2.1.1.76]	GO:0008171|O-methyltransferase activity ; GO:0008168|methyltransferase activity ; GO:0046983|protein dimerization activity
3	Gh_A03G2023	2	18.417	1	20	411	430	AAAAGGAAGUGAUGAAAUUG	UAAUUUCAUCGGUUCCUUUU	Translation	1	Gh_A03G2023	vvi:100254814	GSVIVT00001074001; hypothetical protein LOC100254814 ; K12451 3,5-epimerase/4-reductase [EC:1.1.1.- 5.1.3.-]	GO:0045226|extracellular polysaccharide biosynthetic process ; GO:0008831|dTDP-4-dehydrorhamnose reductase activity
3	Gh_D05G1889	3	9.154	1	21	369	389	AAAAGGAAGUGAUGAAAUUGA	UCAACUUUAUCUUUUCCUUUU	Translation	1	Gh_D05G1889
3	Gh_D05G2799	3	11.057	1	21	64	84	AAAAGGAAGUGAUGAAAUUGA	UCAGUUUCUUCAAUUUCUUUU	Translation	1	Gh_D05G2799
3	Gh_D13G0680	3	5.696	1	20	11	30	AAAAGGAAGUGAUGAAAUUG	CCAUUUCAUUACUUUCUUUG	Cleavage	1	Gh_D13G0680	ath:AT3G45940	alpha-xylosidase, putative ; K01187 alpha-glucosidase [EC:3.2.1.20]	GO:0004553|hydrolase activity, hydrolyzing O-glycosyl compounds ; GO:0005975|carbohydrate metabolic process
3	Gh_D11G1939	2.5	12.71	1	20	522	541	AAAAGGAAGUGAUGAAAUUG	CAAUUUCAAUUCUUCCUUUU	Translation	1	Gh_D11G1939	osa:4334194	Os03g0761500; hypothetical protein ; K01342 subtilisin [EC:3.4.21.62]	GO:0004252|serine-type endopeptidase activity ; GO:0006508|proteolysis ; GO:0042802|identical protein binding ; GO:0043086|negative regulation of catalytic activity
3	Gh_A11G3111	2.5	12.829	1	20	417	436	AAAAGGAAGUGAUGAAAUUG	CAAUUUCAGUUCUUCCUUUU	Translation	1	Gh_A11G3111	osa:4334194	Os03g0761500; hypothetical protein ; K01342 subtilisin [EC:3.4.21.62]	GO:0004252|serine-type endopeptidase activity ; GO:0006508|proteolysis ; GO:0042802|identical protein binding ; GO:0043086|negative regulation of catalytic activity
3	Gh_D11G2974	3	17.044	1	20	1521	1540	AAAAGGAAGUGAUGAAAUUG	CAAUUUCAUCGGUUCCUUCU	Translation	1	Gh_D11G2974	pop:POPTR_828544	hypothetical protein ; K12450 UDP-glucose 4,6-dehydratase [EC:4.2.1.76]	GO:0045226|extracellular polysaccharide biosynthetic process ; GO:0044237|cellular metabolic process ; GO:0003824|catalytic activity ; GO:0008831|dTDP-4-dehydrorhamnose reductase activity ; GO:0050662|coenzyme binding
3	Gh_A12G2456	2.5	8.539	1	20	525	544	AAAAGGAAGUGAUGAAAUUG	CACUUUCCUCACUUCUUUUU	Cleavage	1	Gh_A12G2456	ecb:100053841	SLC22A13; solute carrier family 22, member 13 ; K08209 MFS transporter, OCT family, solute carrier family 22 (organic cation transporter), member 13	GO:0055085|transmembrane transport ; GO:0016021|integral to membrane ; GO:0022857|transmembrane transporter activity
3	Gh_D12G2583	2.5	6.692	1	20	525	544	AAAAGGAAGUGAUGAAAUUG	CACUUUCCUCACUUCUUUUU	Cleavage	1	Gh_D12G2583	mmu:20519	Slc22a3; solute carrier family 22 (organic cation transporter), member 3 ; K08200 MFS transporter, OCT family, solute carrier family 22 (organic cation transporter), member 3	GO:0055085|transmembrane transport ; GO:0016021|integral to membrane ; GO:0022857|transmembrane transporter activity
3	Gh_A08G2065	3	10.962	1	20	702	721	AAAAGGAAGUGAUGAAAUUG	CAAUUUCAUCGGUUCCUUCU	Translation	1	Gh_A08G2065	vvi:100260586	GSVIVT00027921001; hypothetical protein LOC100260586 ; K12450 UDP-glucose 4,6-dehydratase [EC:4.2.1.76]	GO:0045226|extracellular polysaccharide biosynthetic process ; GO:0008831|dTDP-4-dehydrorhamnose reductase activity
3	Gh_D08G2667	3	15.959	1	20	90	109	AAAAGGAAGUGAUGAAAUUG	CAAUUUCAUCGGUUCCUUCU	Translation	1	Gh_D08G2667	ath:AT3G14790	RHM3; RHM3 (RHAMNOSE BIOSYNTHESIS 3); catalytic ; K12450 UDP-glucose 4,6-dehydratase [EC:4.2.1.76]
3	Gh_D10G2486	3	10.936	1	20	276	295	AAAAGGAAGUGAUGAAAUUG	CAAUUUCUCCACUUCCUUUC	Cleavage	1	Gh_D10G2486
3	Gh_A12G1126	3	14.142	1	20	2357	2376	AAAAGGAAGUGAUGAAAUUG	CAAAUUCAUCUUUUCUUUUU	Translation	1	Gh_A12G1126	vvi:100255466	hypothetical protein LOC100255466 ; K11430 enhancer of zeste [EC:2.1.1.43]	GO:0031519|PcG protein complex; GO:0005515|protein binding
3	Gh_D01G0810	3	13.06	1	20	1707	1726	AAAAGGAAGUGAUGAAAUUG	CAAAUUCAUGGCUUUCUUUU	Translation	1	Gh_D01G0810
3	Gh_A01G0784	3	15.4	1	20	1704	1723	AAAAGGAAGUGAUGAAAUUG	CAAAUUCAUGGCUUUCUUUU	Translation	1	Gh_A01G0784
3	Gh_D02G0704	3	6.923	1	20	63	82	AAAAGGAAGUGAUGAAAUUG	CAAUAUCAUCUUUUUCUUUU	Translation	1	Gh_D02G0704
4	Gh_D05G2306	3	19.304	1	20	1193	1212	AAACUCUGAAUUCAGCAUUG	CAAUGCUGAAUUUAGAGGUG	Cleavage	1	Gh_D05G2306			GO:0003682|chromatin binding
4	Gh_A05G2066	3	22.207	1	20	1202	1221	AAACUCUGAAUUCAGCAUUG	CAAUGCUGAAUUUAGAGGUG	Cleavage	1	Gh_A05G2066			GO:0003682|chromatin binding
4	Gh_D01G1841	3	15.69	1	20	1400	1419	AAACUCUGAAUUCAGCAUUG	UAAUGUUGGAUUCGGAGUUC	Cleavage	1	Gh_D01G1841	osa:4337593	Os05g0110900; hypothetical protein ; K00924	GO:0030246|carbohydrate binding ; GO:0004713|protein tyrosine kinase activity; GO:0005524|ATP binding ; GO:0004674|protein serine/threonine kinase activity ; GO:0004672|protein kinase activity ; GO:0006468|protein phosphorylation
4	Gh_A01G1620	3	16.615	1	20	1400	1419	AAACUCUGAAUUCAGCAUUG	UAAUGUUGGAUUCGGAGUUC	Cleavage	1	Gh_A01G1620	ath:AT1G14370	APK2A; APK2A (PROTEIN KINASE 2A); kinase ; K00924	GO:0030246|carbohydrate binding ; GO:0004713|protein tyrosine kinase activity; GO:0005524|ATP binding ; GO:0004674|protein serine/threonine kinase activity ; GO:0004672|protein kinase activity ; GO:0006468|protein phosphorylation
4	Gh_D01G1842	3	18.489	1	20	179	198	AAACUCUGAAUUCAGCAUUG	UAAUGUUGAACUCAGAGUUC	Translation	1	Gh_D01G1842	ath:AT5G25930	leucine-rich repeat family protein / protein kinase family protein ; K00924	GO:0004713|protein tyrosine kinase activity; GO:0005524|ATP binding ; GO:0004674|protein serine/threonine kinase activity ; GO:0004672|protein kinase activity ; GO:0006468|protein phosphorylation
4	Gh_D06G1220	2.5	16.199	1	20	183	202	AAACUCUGAAUUCAGCAUUG	CGAUGCUCAAAUCAGAGUUU	Translation	1	Gh_D06G1220	afm:AFUA_7G07100	Pfs, NACHT and WD domain protein (EC:2.4.2.-); K00777	GO:0005515|protein binding
4	Gh_D04G0391	2.5	17.231	1	20	363	382	AAACUCUGAAUUCAGCAUUG	CGAUGCUCAAAUCAGAGUUU	Translation	1	Gh_D04G0391	afm:AFUA_7G07100	Pfs, NACHT and WD domain protein (EC:2.4.2.-); K00777	GO:0005515|protein binding
4	Gh_A07G0853	2.5	19.639	1	20	234	253	AAACUCUGAAUUCAGCAUUG	CAAUGGUGAUUUCAGGGUUU	Translation	1	Gh_A07G0853			GO:0004553|hydrolase activity, hydrolyzing O-glycosyl compounds ; GO:0005975|carbohydrate metabolic process
4	Gh_D07G0925	2.5	18.444	1	20	234	253	AAACUCUGAAUUCAGCAUUG	CAAUGGUGAUUUCAGGGUUU	Translation	1	Gh_D07G0925			GO:0004553|hydrolase activity, hydrolyzing O-glycosyl compounds ; GO:0005975|carbohydrate metabolic process
4	Gh_A04G0252	2.5	16.162	1	20	363	382	AAACUCUGAAUUCAGCAUUG	CGAUGCUCAAAUCAGAGUUU	Translation	1	Gh_A04G0252	afm:AFUA_7G07100	Pfs, NACHT and WD domain protein (EC:2.4.2.-); K00777	GO:0005515|protein binding
4	Gh_A09G0434	2.5	16.162	1	20	423	442	AAACUCUGAAUUCAGCAUUG	CGAUGCUCAAAUCAGAGUUU	Translation	1	Gh_A09G0434	afm:AFUA_7G07100	Pfs, NACHT and WD domain protein (EC:2.4.2.-); K00777	GO:0005515|protein binding
4	Gh_D02G0873	2.5	16.162	1	20	423	442	AAACUCUGAAUUCAGCAUUG	CGAUGCUCAAAUCAGAGUUU	Translation	1	Gh_D02G0873	afm:AFUA_7G07100	Pfs, NACHT and WD domain protein (EC:2.4.2.-); K00777	GO:0005515|protein binding
4	Gh_D06G0337	2.5	13.204	1	20	690	709	AAACUCUGAAUUCAGCAUUG	CGAUGCUCAAAUCAGAGUUU	Translation	1	Gh_D06G0337	afm:AFUA_7G07100	Pfs, NACHT and WD domain protein (EC:2.4.2.-); K00777	GO:0005515|protein binding
4	Gh_A06G0308	2.5	13.888	1	20	774	793	AAACUCUGAAUUCAGCAUUG	CGAUGCUCAAAUCAGAGUUU	Translation	1	Gh_A06G0308	afm:AFUA_7G07100	Pfs, NACHT and WD domain protein (EC:2.4.2.-); K00777	GO:0005515|protein binding
4	Gh_A05G2350	3	23.653	1	20	1278	1297	AAACUCUGAAUUCAGCAUUG	UAAUGGUGGGUUUAGAGUUU	Cleavage	1	Gh_A05G2350
4	Gh_A10G1879	2.5	19.356	1	20	1862	1881	AAACUCUGAAUUCAGCAUUG	CAAAGCUGGAGUCAGAGUUU	Translation	1	Gh_A10G1879
4	Gh_A09G2381	3	15.29	1	20	884	903	AAACUCUGAAUUCAGCAUUG	AAAUGAUGAAGUCAGAGUUU	Translation	1	Gh_A09G2381	osa:4330657	Os02g0736400; hypothetical protein ; K00207 dihydropyrimidine dehydrogenase (NADP+) [EC:1.3.1.2]	GO:0006222|UMP biosynthetic process ; GO:0004152|dihydroorotate dehydrogenase activity ; GO:0055114|oxidation-reduction process
4	Gh_D09G1646	3	15.638	1	20	884	903	AAACUCUGAAUUCAGCAUUG	AAAUGAUGAAGUCAGAGUUU	Translation	1	Gh_D09G1646	osa:4330657	Os02g0736400; hypothetical protein ; K00207 dihydropyrimidine dehydrogenase (NADP+) [EC:1.3.1.2]	GO:0006222|UMP biosynthetic process ; GO:0004152|dihydroorotate dehydrogenase activity ; GO:0055114|oxidation-reduction process
4	Gh_D09G2484	3	21.762	1	20	156	175	AAACUCUGAAUUCAGCAUUG	CAAAGUUGAAUACAGGGUUU	Translation	1	Gh_D09G2484			GO:0003723|RNA binding ; GO:0008168|methyltransferase activity ; GO:0006364|rRNA processing ; GO:0008033|tRNA processing
4	Gh_A09G0411	3	19.372	1	20	261	280	AAACUCUGAAUUCAGCAUUG	CAAAGUUGAAUACAGGGUUU	Translation	1	Gh_A09G0411			GO:0003723|RNA binding ; GO:0008168|methyltransferase activity ; GO:0006364|rRNA processing ; GO:0008033|tRNA processing
4	Gh_D13G1316	3	19.533	1	20	297	316	AAACUCUGAAUUCAGCAUUG	CGAUGCUGCAGUUAGAGUUU	Translation	1	Gh_D13G1316	pop:POPTR_550607	hypothetical protein ; K00013 histidinol dehydrogenase [EC:1.1.1.23]	GO:0000105|histidine biosynthetic process ; GO:0008270|zinc ion binding ; GO:0051287|NAD binding ; GO:0004399|histidinol dehydrogenase activity ; GO:0055114|oxidation-reduction process
4	Gh_A13G1053	3	21.861	1	20	297	316	AAACUCUGAAUUCAGCAUUG	CGAUGCUGCAGUUAGAGUUU	Translation	1	Gh_A13G1053	pop:POPTR_550607	hypothetical protein ; K00013 histidinol dehydrogenase [EC:1.1.1.23]	GO:0000105|histidine biosynthetic process ; GO:0008270|zinc ion binding ; GO:0051287|NAD binding ; GO:0004399|histidinol dehydrogenase activity ; GO:0055114|oxidation-reduction process
5	Gh_A05G2350	3	23.653	1	21	1277	1297	AAACUCUGAAUUCAGCAUUGA	UUAAUGGUGGGUUUAGAGUUU	Cleavage	1	Gh_A05G2350
5	Gh_D05G2306	3	19.304	1	20	1193	1212	AAACUCUGAAUUCAGCAUUG	CAAUGCUGAAUUUAGAGGUG	Cleavage	1	Gh_D05G2306			GO:0003682|chromatin binding
5	Gh_A05G2066	3	22.207	1	20	1202	1221	AAACUCUGAAUUCAGCAUUG	CAAUGCUGAAUUUAGAGGUG	Cleavage	1	Gh_A05G2066			GO:0003682|chromatin binding
5	Gh_A01G1620	3	16.615	1	20	1400	1419	AAACUCUGAAUUCAGCAUUG	UAAUGUUGGAUUCGGAGUUC	Cleavage	1	Gh_A01G1620	ath:AT1G14370	APK2A; APK2A (PROTEIN KINASE 2A); kinase ; K00924	GO:0030246|carbohydrate binding ; GO:0004713|protein tyrosine kinase activity; GO:0005524|ATP binding ; GO:0004674|protein serine/threonine kinase activity ; GO:0004672|protein kinase activity ; GO:0006468|protein phosphorylation
5	Gh_D01G1841	3	15.69	1	20	1400	1419	AAACUCUGAAUUCAGCAUUG	UAAUGUUGGAUUCGGAGUUC	Cleavage	1	Gh_D01G1841	osa:4337593	Os05g0110900; hypothetical protein ; K00924	GO:0030246|carbohydrate binding ; GO:0004713|protein tyrosine kinase activity; GO:0005524|ATP binding ; GO:0004674|protein serine/threonine kinase activity ; GO:0004672|protein kinase activity ; GO:0006468|protein phosphorylation
5	Gh_D01G1842	3	18.489	1	20	179	198	AAACUCUGAAUUCAGCAUUG	UAAUGUUGAACUCAGAGUUC	Translation	1	Gh_D01G1842	ath:AT5G25930	leucine-rich repeat family protein / protein kinase family protein ; K00924	GO:0004713|protein tyrosine kinase activity; GO:0005524|ATP binding ; GO:0004674|protein serine/threonine kinase activity ; GO:0004672|protein kinase activity ; GO:0006468|protein phosphorylation
5	Gh_D06G1220	2.5	16.199	1	20	183	202	AAACUCUGAAUUCAGCAUUG	CGAUGCUCAAAUCAGAGUUU	Translation	1	Gh_D06G1220	afm:AFUA_7G07100	Pfs, NACHT and WD domain protein (EC:2.4.2.-); K00777	GO:0005515|protein binding
5	Gh_D04G0391	2.5	17.231	1	20	363	382	AAACUCUGAAUUCAGCAUUG	CGAUGCUCAAAUCAGAGUUU	Translation	1	Gh_D04G0391	afm:AFUA_7G07100	Pfs, NACHT and WD domain protein (EC:2.4.2.-); K00777	GO:0005515|protein binding
5	Gh_A07G0853	2.5	19.639	1	20	234	253	AAACUCUGAAUUCAGCAUUG	CAAUGGUGAUUUCAGGGUUU	Translation	1	Gh_A07G0853			GO:0004553|hydrolase activity, hydrolyzing O-glycosyl compounds ; GO:0005975|carbohydrate metabolic process
5	Gh_D07G0925	2.5	18.444	1	20	234	253	AAACUCUGAAUUCAGCAUUG	CAAUGGUGAUUUCAGGGUUU	Translation	1	Gh_D07G0925			GO:0004553|hydrolase activity, hydrolyzing O-glycosyl compounds ; GO:0005975|carbohydrate metabolic process
5	Gh_A04G0252	2.5	16.162	1	20	363	382	AAACUCUGAAUUCAGCAUUG	CGAUGCUCAAAUCAGAGUUU	Translation	1	Gh_A04G0252	afm:AFUA_7G07100	Pfs, NACHT and WD domain protein (EC:2.4.2.-); K00777	GO:0005515|protein binding
5	Gh_A09G0434	2.5	16.162	1	20	423	442	AAACUCUGAAUUCAGCAUUG	CGAUGCUCAAAUCAGAGUUU	Translation	1	Gh_A09G0434	afm:AFUA_7G07100	Pfs, NACHT and WD domain protein (EC:2.4.2.-); K00777	GO:0005515|protein binding
5	Gh_D02G0873	2.5	16.162	1	20	423	442	AAACUCUGAAUUCAGCAUUG	CGAUGCUCAAAUCAGAGUUU	Translation	1	Gh_D02G0873	afm:AFUA_7G07100	Pfs, NACHT and WD domain protein (EC:2.4.2.-); K00777	GO:0005515|protein binding
5	Gh_D06G0337	2.5	13.204	1	20	690	709	AAACUCUGAAUUCAGCAUUG	CGAUGCUCAAAUCAGAGUUU	Translation	1	Gh_D06G0337	afm:AFUA_7G07100	Pfs, NACHT and WD domain protein (EC:2.4.2.-); K00777	GO:0005515|protein binding
5	Gh_A06G0308	2.5	13.888	1	20	774	793	AAACUCUGAAUUCAGCAUUG	CGAUGCUCAAAUCAGAGUUU	Translation	1	Gh_A06G0308	afm:AFUA_7G07100	Pfs, NACHT and WD domain protein (EC:2.4.2.-); K00777	GO:0005515|protein binding
5	Gh_A10G1879	2.5	19.356	1	20	1862	1881	AAACUCUGAAUUCAGCAUUG	CAAAGCUGGAGUCAGAGUUU	Translation	1	Gh_A10G1879
5	Gh_D01G2017	3	19.322	1	21	1266	1285	AAACUCUGAAUUCAGCAUUGA	UCAA-GCUGGAUUCAGGGUUU	Cleavage	1	Gh_D01G2017	ath:AT3G56630	CYP94D2 (cytochrome P450, family 94, subfamily D, polypeptide 2); oxygen binding ; K00517	GO:0009055|electron carrier activity ; GO:0020037|heme binding ; GO:0016705|oxidoreductase activity, acting on paired donors, with incorporation or reduction of molecular oxygen ; GO:0005506|iron ion binding ; GO:0055114|oxidation-reduction process
5	Gh_D09G1646	3	15.638	1	20	884	903	AAACUCUGAAUUCAGCAUUG	AAAUGAUGAAGUCAGAGUUU	Translation	1	Gh_D09G1646	osa:4330657	Os02g0736400; hypothetical protein ; K00207 dihydropyrimidine dehydrogenase (NADP+) [EC:1.3.1.2]	GO:0006222|UMP biosynthetic process ; GO:0004152|dihydroorotate dehydrogenase activity ; GO:0055114|oxidation-reduction process
5	Gh_A09G2381	3	15.29	1	20	884	903	AAACUCUGAAUUCAGCAUUG	AAAUGAUGAAGUCAGAGUUU	Translation	1	Gh_A09G2381	osa:4330657	Os02g0736400; hypothetical protein ; K00207 dihydropyrimidine dehydrogenase (NADP+) [EC:1.3.1.2]	GO:0006222|UMP biosynthetic process ; GO:0004152|dihydroorotate dehydrogenase activity ; GO:0055114|oxidation-reduction process
5	Gh_D09G2484	3	21.762	1	20	156	175	AAACUCUGAAUUCAGCAUUG	CAAAGUUGAAUACAGGGUUU	Translation	1	Gh_D09G2484			GO:0003723|RNA binding ; GO:0008168|methyltransferase activity ; GO:0006364|rRNA processing ; GO:0008033|tRNA processing
5	Gh_A09G0411	3	19.372	1	20	261	280	AAACUCUGAAUUCAGCAUUG	CAAAGUUGAAUACAGGGUUU	Translation	1	Gh_A09G0411			GO:0003723|RNA binding ; GO:0008168|methyltransferase activity ; GO:0006364|rRNA processing ; GO:0008033|tRNA processing
5	Gh_D13G1316	3	19.533	1	20	297	316	AAACUCUGAAUUCAGCAUUG	CGAUGCUGCAGUUAGAGUUU	Translation	1	Gh_D13G1316	pop:POPTR_550607	hypothetical protein ; K00013 histidinol dehydrogenase [EC:1.1.1.23]	GO:0000105|histidine biosynthetic process ; GO:0008270|zinc ion binding ; GO:0051287|NAD binding ; GO:0004399|histidinol dehydrogenase activity ; GO:0055114|oxidation-reduction process
5	Gh_A13G1053	3	21.861	1	20	297	316	AAACUCUGAAUUCAGCAUUG	CGAUGCUGCAGUUAGAGUUU	Translation	1	Gh_A13G1053	pop:POPTR_550607	hypothetical protein ; K00013 histidinol dehydrogenase [EC:1.1.1.23]	GO:0000105|histidine biosynthetic process ; GO:0008270|zinc ion binding ; GO:0051287|NAD binding ; GO:0004399|histidinol dehydrogenase activity ; GO:0055114|oxidation-reduction process
6	Gh_A05G2350	3	23.653	1	22	1276	1297	AAACUCUGAAUUCAGCAUUGAU	GUUAAUGGUGGGUUUAGAGUUU	Cleavage	1	Gh_A05G2350
6	Gh_A07G0853	2.5	19.639	1	23	231	253	AAACUCUGAAUUCAGCAUUGAUG	CACCAAUGGUGAUUUCAGGGUUU	Translation	1	Gh_A07G0853			GO:0004553|hydrolase activity, hydrolyzing O-glycosyl compounds ; GO:0005975|carbohydrate metabolic process
6	Gh_D07G0925	2.5	18.444	1	23	231	253	AAACUCUGAAUUCAGCAUUGAUG	CACCAAUGGUGAUUUCAGGGUUU	Translation	1	Gh_D07G0925			GO:0004553|hydrolase activity, hydrolyzing O-glycosyl compounds ; GO:0005975|carbohydrate metabolic process
6	Gh_D05G2306	3	19.304	1	22	1191	1212	AAACUCUGAAUUCAGCAUUGAU	ACCAAUGCUGAAUUUAGAGGUG	Cleavage	1	Gh_D05G2306			GO:0003682|chromatin binding
6	Gh_A05G2066	3	22.207	1	22	1200	1221	AAACUCUGAAUUCAGCAUUGAU	ACCAAUGCUGAAUUUAGAGGUG	Cleavage	1	Gh_A05G2066			GO:0003682|chromatin binding
6	Gh_A01G1620	3	16.615	1	20	1400	1419	AAACUCUGAAUUCAGCAUUG	UAAUGUUGGAUUCGGAGUUC	Cleavage	1	Gh_A01G1620	ath:AT1G14370	APK2A; APK2A (PROTEIN KINASE 2A); kinase ; K00924	GO:0030246|carbohydrate binding ; GO:0004713|protein tyrosine kinase activity; GO:0005524|ATP binding ; GO:0004674|protein serine/threonine kinase activity ; GO:0004672|protein kinase activity ; GO:0006468|protein phosphorylation
6	Gh_D01G1841	3	15.69	1	20	1400	1419	AAACUCUGAAUUCAGCAUUG	UAAUGUUGGAUUCGGAGUUC	Cleavage	1	Gh_D01G1841	osa:4337593	Os05g0110900; hypothetical protein ; K00924	GO:0030246|carbohydrate binding ; GO:0004713|protein tyrosine kinase activity; GO:0005524|ATP binding ; GO:0004674|protein serine/threonine kinase activity ; GO:0004672|protein kinase activity ; GO:0006468|protein phosphorylation
6	Gh_D06G1220	2.5	16.199	1	23	180	202	AAACUCUGAAUUCAGCAUUGAUG	UAACGAUGCUCAAAUCAGAGUUU	Translation	1	Gh_D06G1220	afm:AFUA_7G07100	Pfs, NACHT and WD domain protein (EC:2.4.2.-); K00777	GO:0005515|protein binding
6	Gh_D04G0391	2.5	17.231	1	23	360	382	AAACUCUGAAUUCAGCAUUGAUG	UAACGAUGCUCAAAUCAGAGUUU	Translation	1	Gh_D04G0391	afm:AFUA_7G07100	Pfs, NACHT and WD domain protein (EC:2.4.2.-); K00777	GO:0005515|protein binding
6	Gh_A04G0252	2.5	16.162	1	23	360	382	AAACUCUGAAUUCAGCAUUGAUG	UAACGAUGCUCAAAUCAGAGUUU	Translation	1	Gh_A04G0252	afm:AFUA_7G07100	Pfs, NACHT and WD domain protein (EC:2.4.2.-); K00777	GO:0005515|protein binding
6	Gh_D02G0873	2.5	16.162	1	23	420	442	AAACUCUGAAUUCAGCAUUGAUG	UAACGAUGCUCAAAUCAGAGUUU	Translation	1	Gh_D02G0873	afm:AFUA_7G07100	Pfs, NACHT and WD domain protein (EC:2.4.2.-); K00777	GO:0005515|protein binding
6	Gh_A09G0434	2.5	16.162	1	23	420	442	AAACUCUGAAUUCAGCAUUGAUG	UAACGAUGCUCAAAUCAGAGUUU	Translation	1	Gh_A09G0434	afm:AFUA_7G07100	Pfs, NACHT and WD domain protein (EC:2.4.2.-); K00777	GO:0005515|protein binding
6	Gh_D06G0337	2.5	13.204	1	23	687	709	AAACUCUGAAUUCAGCAUUGAUG	UAACGAUGCUCAAAUCAGAGUUU	Translation	1	Gh_D06G0337	afm:AFUA_7G07100	Pfs, NACHT and WD domain protein (EC:2.4.2.-); K00777	GO:0005515|protein binding
6	Gh_A06G0308	2.5	13.888	1	23	771	793	AAACUCUGAAUUCAGCAUUGAUG	UAACGAUGCUCAAAUCAGAGUUU	Translation	1	Gh_A06G0308	afm:AFUA_7G07100	Pfs, NACHT and WD domain protein (EC:2.4.2.-); K00777	GO:0005515|protein binding
6	Gh_A10G1879	2.5	19.356	1	23	1859	1881	AAACUCUGAAUUCAGCAUUGAUG	UAGCAAAGCUGGAGUCAGAGUUU	Translation	1	Gh_A10G1879
6	Gh_D01G1842	3	18.489	1	20	179	198	AAACUCUGAAUUCAGCAUUG	UAAUGUUGAACUCAGAGUUC	Translation	1	Gh_D01G1842	ath:AT5G25930	leucine-rich repeat family protein / protein kinase family protein ; K00924	GO:0004713|protein tyrosine kinase activity; GO:0005524|ATP binding ; GO:0004674|protein serine/threonine kinase activity ; GO:0004672|protein kinase activity ; GO:0006468|protein phosphorylation
6	Gh_D09G1646	3	15.638	1	23	881	903	AAACUCUGAAUUCAGCAUUGAUG	CAAAAAUGAUGAAGUCAGAGUUU	Translation	1	Gh_D09G1646	osa:4330657	Os02g0736400; hypothetical protein ; K00207 dihydropyrimidine dehydrogenase (NADP+) [EC:1.3.1.2]	GO:0006222|UMP biosynthetic process ; GO:0004152|dihydroorotate dehydrogenase activity ; GO:0055114|oxidation-reduction process
6	Gh_A09G2381	3	15.29	1	23	881	903	AAACUCUGAAUUCAGCAUUGAUG	CAAAAAUGAUGAAGUCAGAGUUU	Translation	1	Gh_A09G2381	osa:4330657	Os02g0736400; hypothetical protein ; K00207 dihydropyrimidine dehydrogenase (NADP+) [EC:1.3.1.2]	GO:0006222|UMP biosynthetic process ; GO:0004152|dihydroorotate dehydrogenase activity ; GO:0055114|oxidation-reduction process
6	Gh_D01G2017	3	19.322	1	21	1266	1285	AAACUCUGAAUUCAGCAUUGA	UCAA-GCUGGAUUCAGGGUUU	Cleavage	1	Gh_D01G2017	ath:AT3G56630	CYP94D2 (cytochrome P450, family 94, subfamily D, polypeptide 2); oxygen binding ; K00517	GO:0009055|electron carrier activity ; GO:0020037|heme binding ; GO:0016705|oxidoreductase activity, acting on paired donors, with incorporation or reduction of molecular oxygen ; GO:0005506|iron ion binding ; GO:0055114|oxidation-reduction process
6	Gh_D09G2484	3	21.762	1	22	154	175	AAACUCUGAAUUCAGCAUUGAU	ACCAAAGUUGAAUACAGGGUUU	Translation	1	Gh_D09G2484			GO:0003723|RNA binding ; GO:0008168|methyltransferase activity ; GO:0006364|rRNA processing ; GO:0008033|tRNA processing
6	Gh_A09G0411	3	19.372	1	22	259	280	AAACUCUGAAUUCAGCAUUGAU	ACCAAAGUUGAAUACAGGGUUU	Translation	1	Gh_A09G0411			GO:0003723|RNA binding ; GO:0008168|methyltransferase activity ; GO:0006364|rRNA processing ; GO:0008033|tRNA processing
6	Gh_D13G1316	3	19.533	1	20	297	316	AAACUCUGAAUUCAGCAUUG	CGAUGCUGCAGUUAGAGUUU	Translation	1	Gh_D13G1316	pop:POPTR_550607	hypothetical protein ; K00013 histidinol dehydrogenase [EC:1.1.1.23]	GO:0000105|histidine biosynthetic process ; GO:0008270|zinc ion binding ; GO:0051287|NAD binding ; GO:0004399|histidinol dehydrogenase activity ; GO:0055114|oxidation-reduction process
6	Gh_A13G1053	3	21.861	1	20	297	316	AAACUCUGAAUUCAGCAUUG	CGAUGCUGCAGUUAGAGUUU	Translation	1	Gh_A13G1053	pop:POPTR_550607	hypothetical protein ; K00013 histidinol dehydrogenase [EC:1.1.1.23]	GO:0000105|histidine biosynthetic process ; GO:0008270|zinc ion binding ; GO:0051287|NAD binding ; GO:0004399|histidinol dehydrogenase activity ; GO:0055114|oxidation-reduction process
7	Gh_D10G2045	3	20.779	1	21	277	297	AAACUGUCCAGAUGGAAGAAG	CUGCUUCCAUCAAGACAGUUU	Translation	1	Gh_D10G2045	sbi:SORBI_03g001290	SORBIDRAFT_03g001290; hypothetical protein ; K02957 small subunit ribosomal protein S15Ae	GO:0005840|ribosome ; GO:0005622|intracellular ; GO:0006412|translation ; GO:0003735|structural constituent of ribosome
7	Gh_D07G0191	3	19.205	1	20	788	807	AAACUGUCCAGAUGGAAGAA	UUCUUCCACUUGGACAGCUU	Cleavage	1	Gh_D07G0191	ath:AT5G11850	protein kinase family protein ; K04424 sterile alpha motif and leucine zipper containing kinase AZK [EC:2.7.11.25]	GO:0004713|protein tyrosine kinase activity; GO:0005524|ATP binding ; GO:0004674|protein serine/threonine kinase activity ; GO:0004672|protein kinase activity ; GO:0006468|protein phosphorylation
7	Gh_A07G2324	3	20.105	1	20	788	807	AAACUGUCCAGAUGGAAGAA	UUCUUCCACUUGGACAGCUU	Cleavage	1	Gh_A07G2324	ath:AT5G11850	protein kinase family protein ; K04424 sterile alpha motif and leucine zipper containing kinase AZK [EC:2.7.11.25]	GO:0004713|protein tyrosine kinase activity; GO:0005524|ATP binding ; GO:0004674|protein serine/threonine kinase activity ; GO:0004672|protein kinase activity ; GO:0006468|protein phosphorylation
7	Gh_A10G1772	3	21.225	1	21	2239	2259	AAACUGUCCAGAUGGAAGAAG	CUGCUUCCAUCAAGACAGUUU	Translation	1	Gh_A10G1772	sbi:SORBI_03g001290	SORBIDRAFT_03g001290; hypothetical protein ; K02957 small subunit ribosomal protein S15Ae	GO:0005840|ribosome ; GO:0005622|intracellular ; GO:0006412|translation ; GO:0003735|structural constituent of ribosome
7	Gh_D07G2208	3	18.916	1	20	720	739	AAACUGUCCAGAUGGAAGAA	AUCUUCCAUAAGGACAGUUU	Translation	1	Gh_D07G2208	ppp:PHYPADRAFT_59717	ppabcb14; ATP-binding cassette transporter, subfamily B, member 14, group MDR/PGP protein PpABCB14 ; K05658 ATP-binding cassette, subfamily B (MDR/TAP), member 1	GO:0006810|transport ; GO:0055085|transmembrane transport ; GO:0005524|ATP binding ; GO:0000166|nucleotide binding ; GO:0042626|ATPase activity, coupled to transmembrane movement of substances ; GO:0017111|nucleoside-triphosphatase activity; GO:0016021|integral to membrane ; GO:0016887|ATPase activity
7	Gh_D11G2390	3	21.334	1	21	1082	1102	AAACUGUCCAGAUGGAAGAAG	UUUCUACCAUCCUGACAGUUU	Translation	1	Gh_D11G2390			GO:0003723|RNA binding ; GO:0003677|DNA binding ; GO:0005515|protein binding
7	Gh_A11G2079	3	21.093	1	21	1157	1177	AAACUGUCCAGAUGGAAGAAG	UUUCUACCAUCCUGACAGUUU	Translation	1	Gh_A11G2079			GO:0003723|RNA binding ; GO:0003677|DNA binding ; GO:0005515|protein binding
8	Gh_D04G0172	3	13.121	1	21	4058	4078	AAAGCAUGGGAAACUGUCCAG	UUGGAAGGUUUUUCAUGUUUU	Cleavage	1	Gh_D04G0172	cre:CHLREDRAFT_103211	hypothetical protein ; K03297 small multidrug resistance protein, SMR family	GO:0016020|membrane ; GO:0005524|ATP binding ; GO:0000166|nucleotide binding ; GO:0017111|nucleoside-triphosphatase activity; GO:0016887|ATPase activity
8	Gh_D11G1944	3	24.931	1	20	658	677	AAAGCAUGGGAAACUGUCCA	GGGACACAUUCCCAUGCUUU	Cleavage	1	Gh_D11G1944	ath:AT2G23420	nicotinate phosphoribosyltransferase family protein / NAPRTase family protein ; K00763 nicotinate phosphoribosyltransferase [EC:2.4.2.11]	GO:0004516|nicotinate phosphoribosyltransferase activity ; GO:0005737|cytoplasm ; GO:0009435|NAD biosynthetic process
8	Gh_Sca010095G02	3	16.26	1	20	241	260	AAAGCAUGGGAAACUGUCCA	UCGGAAGUUUCCCGUGCUUU	Cleavage	1	Gh_Sca010095G02
9	Gh_D05G1528	1.5	19.146	1	22	85	106	AAAUUGAAAACUCUGAAUUCAG	CAGAAUUCAGAGUUUUCAAUCU	Cleavage	1	Gh_D05G1528	ath:AT1G68840	RAV2; RAV2 (REGULATOR OF THE ATPASE OF THE VACUOLAR MEMBRANE); DNA binding / transcription factor ; K09287 RAV-like factor	GO:0003677|DNA binding ; GO:0006355|regulation of transcription, DNA-dependent
9	Gh_A05G1361	2.5	17.937	1	22	85	106	AAAUUGAAAACUCUGAAUUCAG	CAGAAUUCAGAGCUUUCAAUCU	Translation	1	Gh_A05G1361	ath:AT1G68840	RAV2; RAV2 (REGULATOR OF THE ATPASE OF THE VACUOLAR MEMBRANE); DNA binding / transcription factor ; K09287 RAV-like factor	GO:0003677|DNA binding ; GO:0006355|regulation of transcription, DNA-dependent
9	Gh_A11G1694	2.5	12.097	1	20	249	268	AAAUUGAAAACUCUGAAUUC	GAUUUCAGAGUUUUCUAUUU	Cleavage	1	Gh_A11G1694	nve:NEMVE_v1g204860	hypothetical protein ; K08145 MFS transporter, SP family, solute carrier family 2 (facilitated glucose transporter), member 8	GO:0016020|membrane ; GO:0006810|transport ; GO:0055085|transmembrane transport ; GO:0016021|integral to membrane ; GO:0022891|substrate-specific transmembrane transporter activity; GO:0022857|transmembrane transporter activity ; GO:0005215|transporter activity
9	Gh_D11G1852	2.5	11.775	1	20	342	361	AAAUUGAAAACUCUGAAUUC	GAUUUCAGAGUUUUCUAUUU	Cleavage	1	Gh_D11G1852	nve:NEMVE_v1g204860	hypothetical protein ; K08145 MFS transporter, SP family, solute carrier family 2 (facilitated glucose transporter), member 8	GO:0016020|membrane ; GO:0006810|transport ; GO:0055085|transmembrane transport ; GO:0016021|integral to membrane ; GO:0022891|substrate-specific transmembrane transporter activity; GO:0022857|transmembrane transporter activity ; GO:0005215|transporter activity
9	Gh_A02G0078	3	11.178	1	23	658	680	AAAUUGAAAACUCUGAAUUCAGC	GUAGAAUACAGAGGUUUCAAUUA	Translation	1	Gh_A02G0078			GO:0005515|protein binding
9	Gh_D02G0101	3	12.173	1	23	868	890	AAAUUGAAAACUCUGAAUUCAGC	GUAGAAUACAGAGAUUUCAAUUA	Translation	1	Gh_D02G0101			GO:0005515|protein binding
10	Gh_D04G0172	1.5	19.248	1	20	1016	1035	AACCAUGAUGUCAGAACAGA	UCUGUUCUGAUAUCAUGGUG	Cleavage	1	Gh_D04G0172	cre:CHLREDRAFT_103211	hypothetical protein ; K03297 small multidrug resistance protein, SMR family	GO:0016020|membrane ; GO:0005524|ATP binding ; GO:0000166|nucleotide binding ; GO:0017111|nucleoside-triphosphatase activity; GO:0016887|ATPase activity
10	Gh_A05G3418	1.5	22.154	1	20	1016	1035	AACCAUGAUGUCAGAACAGA	UCUGUUCUGAUAUCAUGGUG	Cleavage	1	Gh_A05G3418	cre:CHLREDRAFT_103211	hypothetical protein ; K03297 small multidrug resistance protein, SMR family	GO:0016020|membrane ; GO:0005524|ATP binding ; GO:0000166|nucleotide binding ; GO:0017111|nucleoside-triphosphatase activity; GO:0016887|ATPase activity
10	Gh_A05G2479	2	14.605	1	20	1058	1077	AACCAUGAUGUCAGAACAGA	UCUGUUCUGAUAUUAUGGUG	Cleavage	1	Gh_A05G2479	cre:CHLREDRAFT_103211	hypothetical protein ; K03297 small multidrug resistance protein, SMR family	GO:0016020|membrane ; GO:0005524|ATP binding ; GO:0000166|nucleotide binding ; GO:0017111|nucleoside-triphosphatase activity; GO:0016887|ATPase activity
10	Gh_D03G1809	2.5	20.627	1	20	179	198	AACCAUGAUGUCAGAACAGA	UGUCUUCUGACAUCGUGGUU	Cleavage	1	Gh_D03G1809	gga:425034	AADACL2, AADAC; arylacetamide deacetylase-like 2 ; K01066 esterase / lipase [EC:3.1.1.-]	GO:0016787|hydrolase activity ; GO:0008152|metabolic process
10	Gh_A05G1750	3	16.833	1	22	674	695	AACCAUGAUGUCAGAACAGAAC	GAUUUGUGCUGGCACCAUGGUU	Cleavage	1	Gh_A05G1750	osa:4347123	Os09g0429400; hypothetical protein ; K05387 glutamate receptor, ionotropic, other eukaryote	GO:0016020|membrane ; GO:0006810|transport ; GO:0005234|extracellular-glutamate-gated ion channel activity ; GO:0004970|ionotropic glutamate receptor activity ; GO:0030288|outer membrane-bounded periplasmic space ; GO:0005215|transporter activity
11	Gh_D05G2306	3	19.148	1	21	1191	1211	AACUCUGAAUUCAGCAUUGAU	ACCAAUGCUGAAUUUAGAGGU	Cleavage	1	Gh_D05G2306			GO:0003682|chromatin binding
11	Gh_A05G2066	3	22.015	1	21	1200	1220	AACUCUGAAUUCAGCAUUGAU	ACCAAUGCUGAAUUUAGAGGU	Cleavage	1	Gh_A05G2066			GO:0003682|chromatin binding
11	Gh_A05G2350	3	22.811	1	23	1274	1296	AACUCUGAAUUCAGCAUUGAUGU	AGGUUAAUGGUGGGUUUAGAGUU	Cleavage	1	Gh_A05G2350
11	Gh_A06G0882	3	12.839	1	23	371	393	AACUCUGAAUUCAGCAUUGAUGU	AGAUCGAUGAUGAAUAUAGAGUU	Cleavage	1	Gh_A06G0882			GO:0016021|integral to membrane
11	Gh_D08G1445	3	17.853	1	24	1947	1971	AACUCUGAAUUCAGC-AUUGAUGUG	CAAAGCAAUUGCUGAAUUUGGAGUU	Cleavage	1	Gh_D08G1445			GO:0055085|transmembrane transport ; GO:0006813|potassium ion transport ; GO:0016021|integral to membrane ; GO:0015299|solute:hydrogen antiporter activity ; GO:0006812|cation transport
11	Gh_A08G1163	3	17.591	1	24	1947	1971	AACUCUGAAUUCAGC-AUUGAUGUG	CAAAGCAAUUGCUGAAUUUGGAGUU	Cleavage	1	Gh_A08G1163			GO:0055085|transmembrane transport ; GO:0006813|potassium ion transport ; GO:0016021|integral to membrane ; GO:0015299|solute:hydrogen antiporter activity ; GO:0006812|cation transport
11	Gh_D12G1057	3	20.427	1	24	1971	1995	AACUCUGAAUUCAGC-AUUGAUGUG	CAAAGCAAUUGCUGAAUUUGGAGUU	Cleavage	1	Gh_D12G1057			GO:0055085|transmembrane transport ; GO:0006813|potassium ion transport ; GO:0016021|integral to membrane ; GO:0015299|solute:hydrogen antiporter activity ; GO:0006812|cation transport
11	Gh_A12G2607	3	20.411	1	24	1971	1995	AACUCUGAAUUCAGC-AUUGAUGUG	CAAAGCAAUAGCUGAAUUUGGAGUU	Cleavage	1	Gh_A12G2607			GO:0055085|transmembrane transport ; GO:0006813|potassium ion transport ; GO:0016021|integral to membrane ; GO:0015299|solute:hydrogen antiporter activity ; GO:0006812|cation transport
11	Gh_D02G1207	2.5	17.058	1	20	124	143	AACUCUGAAUUCAGCAUUGA	UCAAUGCUGAAAACGGAGUU	Translation	1	Gh_D02G1207	rno:116745	Kcnh6; potassium voltage-gated channel, subfamily H (eag-related), member 6 ; K04909 potassium voltage-gated channel, Eag-related subfamily H, member 6	GO:0016020|membrane ; GO:0055085|transmembrane transport ; GO:0005515|protein binding ; GO:0005216|ion channel activity ; GO:0006811|ion transport
12	Gh_D10G2045	3	18.998	1	20	277	296	AACUGUCCAGAUGGAAGAAG	CUGCUUCCAUCAAGACAGUU	Translation	1	Gh_D10G2045	sbi:SORBI_03g001290	SORBIDRAFT_03g001290; hypothetical protein ; K02957 small subunit ribosomal protein S15Ae	GO:0005840|ribosome ; GO:0005622|intracellular ; GO:0006412|translation ; GO:0003735|structural constituent of ribosome
12	Gh_A10G1772	3	20.426	1	20	2239	2258	AACUGUCCAGAUGGAAGAAG	CUGCUUCCAUCAAGACAGUU	Translation	1	Gh_A10G1772	sbi:SORBI_03g001290	SORBIDRAFT_03g001290; hypothetical protein ; K02957 small subunit ribosomal protein S15Ae	GO:0005840|ribosome ; GO:0005622|intracellular ; GO:0006412|translation ; GO:0003735|structural constituent of ribosome
13	Gh_D07G0030	3	20.389	1	21	1315	1335	AAGCAUGGGAAACUGUCCAGA	UCUGGACAGCUUUCCAUGGUU	Cleavage	1	Gh_D07G0030
13	Gh_D07G0031	3	20.389	1	21	1264	1284	AAGCAUGGGAAACUGUCCAGA	UCUGGACAGCUUUCCAUGGUU	Cleavage	1	Gh_D07G0031
13	Gh_A07G0023	3	21.537	1	21	1264	1284	AAGCAUGGGAAACUGUCCAGA	UCUGGACAGCUUUCCAUGGUU	Cleavage	1	Gh_A07G0023			GO:0003682|chromatin binding
13	Gh_D07G1888	3	15.735	1	21	1624	1644	AAGCAUGGGAAACUGUCCAGA	UCUCGACAUUUUUUCAUGCUU	Cleavage	1	Gh_D07G1888			GO:0016705|oxidoreductase activity, acting on paired donors, with incorporation or reduction of molecular oxygen ; GO:0016117|carotenoid biosynthetic process
14	Gh_D12G2215	1.5	12.701	1	20	21	40	ACAAAGCAUGGGAAACUGUC	CAUAGUUUCCCAUGCUUUGU	Cleavage	1	Gh_D12G2215	ath:AT1G75820	CLV1; CLV1 (CLAVATA 1); ATP binding / kinase/ protein serine/threonine kinase ; K00924	GO:0004713|protein tyrosine kinase activity; GO:0005524|ATP binding ; GO:0005515|protein binding ; GO:0004672|protein kinase activity ; GO:0006468|protein phosphorylation
14	Gh_A12G2037	1.5	11.381	1	20	21	40	ACAAAGCAUGGGAAACUGUC	CAUAGUUUCCCAUGCUUUGU	Cleavage	1	Gh_A12G2037	ath:AT1G75820	CLV1; CLV1 (CLAVATA 1); ATP binding / kinase/ protein serine/threonine kinase ; K00924	GO:0004713|protein tyrosine kinase activity; GO:0005524|ATP binding ; GO:0005515|protein binding ; GO:0004672|protein kinase activity ; GO:0006468|protein phosphorylation
14	Gh_D12G1570	3	17.925	1	22	197	218	ACAAAGCAUGGGAAACUGUCCA	UGGACGGCUUUCCUUGCUUUGU	Translation	1	Gh_D12G1570
14	Gh_A12G1453	3	14.603	1	22	197	218	ACAAAGCAUGGGAAACUGUCCA	UGGACGGCUUUCCUUGCUUUGU	Translation	1	Gh_A12G1453
14	Gh_D05G0151	2.5	17.029	1	20	949	968	ACAAAGCAUGGGAAACUGUC	GACAGCUUUUCAUGUUUUGU	Cleavage	1	Gh_D05G0151	uma:UM02725.1	hypothetical protein; K11996 adenylyltransferase and sulfurtransferase MOCS3/UBA4 [EC:2.7.7.- 2.8.1.-]	GO:0005097|Rab GTPase activator activity ; GO:0005622|intracellular ; GO:0032313|regulation of Rab GTPase activity
14	Gh_A05G0088	2.5	17.75	1	20	949	968	ACAAAGCAUGGGAAACUGUC	GACAGCUUUUCAUGUUUUGU	Cleavage	1	Gh_A05G0088	uma:UM02725.1	hypothetical protein; K11996 adenylyltransferase and sulfurtransferase MOCS3/UBA4 [EC:2.7.7.- 2.8.1.-]	GO:0005097|Rab GTPase activator activity ; GO:0005622|intracellular ; GO:0032313|regulation of Rab GTPase activity
14	Gh_A11G3303	3	9.718	1	20	111	130	ACAAAGCAUGGGAAACUGUC	GCCCGUUUCUCGUGCUUUGU	Cleavage	1	Gh_A11G3303			GO:0015035|protein disulfide oxidoreductase activity ; GO:0009055|electron carrier activity ; GO:0045454|cell redox homeostasis
14	Gh_D11G3099	3	10.217	1	20	111	130	ACAAAGCAUGGGAAACUGUC	GCCCGUUUCUCGUGCUUUGU	Cleavage	1	Gh_D11G3099			GO:0015035|protein disulfide oxidoreductase activity ; GO:0009055|electron carrier activity ; GO:0045454|cell redox homeostasis
16	Gh_D04G0172	1.5	19.265	1	20	1015	1034	ACCAUGAUGUCAGAACAGAA	AUCUGUUCUGAUAUCAUGGU	Cleavage	1	Gh_D04G0172	cre:CHLREDRAFT_103211	hypothetical protein ; K03297 small multidrug resistance protein, SMR family	GO:0016020|membrane ; GO:0005524|ATP binding ; GO:0000166|nucleotide binding ; GO:0017111|nucleoside-triphosphatase activity; GO:0016887|ATPase activity
16	Gh_A05G3418	1.5	21.935	1	20	1015	1034	ACCAUGAUGUCAGAACAGAA	AUCUGUUCUGAUAUCAUGGU	Cleavage	1	Gh_A05G3418	cre:CHLREDRAFT_103211	hypothetical protein ; K03297 small multidrug resistance protein, SMR family	GO:0016020|membrane ; GO:0005524|ATP binding ; GO:0000166|nucleotide binding ; GO:0017111|nucleoside-triphosphatase activity; GO:0016887|ATPase activity
16	Gh_A05G2479	2	14.607	1	20	1057	1076	ACCAUGAUGUCAGAACAGAA	AUCUGUUCUGAUAUUAUGGU	Cleavage	1	Gh_A05G2479	cre:CHLREDRAFT_103211	hypothetical protein ; K03297 small multidrug resistance protein, SMR family	GO:0016020|membrane ; GO:0005524|ATP binding ; GO:0000166|nucleotide binding ; GO:0017111|nucleoside-triphosphatase activity; GO:0016887|ATPase activity
17	Gh_D04G0172	1.5	19.265	1	20	1015	1034	ACCAUGAUGUCAGAACAGAA	AUCUGUUCUGAUAUCAUGGU	Cleavage	1	Gh_D04G0172	cre:CHLREDRAFT_103211	hypothetical protein ; K03297 small multidrug resistance protein, SMR family	GO:0016020|membrane ; GO:0005524|ATP binding ; GO:0000166|nucleotide binding ; GO:0017111|nucleoside-triphosphatase activity; GO:0016887|ATPase activity
17	Gh_A05G3418	1.5	21.935	1	20	1015	1034	ACCAUGAUGUCAGAACAGAA	AUCUGUUCUGAUAUCAUGGU	Cleavage	1	Gh_A05G3418	cre:CHLREDRAFT_103211	hypothetical protein ; K03297 small multidrug resistance protein, SMR family	GO:0016020|membrane ; GO:0005524|ATP binding ; GO:0000166|nucleotide binding ; GO:0017111|nucleoside-triphosphatase activity; GO:0016887|ATPase activity
17	Gh_A05G2479	2	14.607	1	20	1057	1076	ACCAUGAUGUCAGAACAGAA	AUCUGUUCUGAUAUUAUGGU	Cleavage	1	Gh_A05G2479	cre:CHLREDRAFT_103211	hypothetical protein ; K03297 small multidrug resistance protein, SMR family	GO:0016020|membrane ; GO:0005524|ATP binding ; GO:0000166|nucleotide binding ; GO:0017111|nucleoside-triphosphatase activity; GO:0016887|ATPase activity
18	Gh_A05G3418	1.5	21.935	1	20	1015	1034	ACCAUGAUGUCAGAACAGAA	AUCUGUUCUGAUAUCAUGGU	Cleavage	1	Gh_A05G3418	cre:CHLREDRAFT_103211	hypothetical protein ; K03297 small multidrug resistance protein, SMR family	GO:0016020|membrane ; GO:0005524|ATP binding ; GO:0000166|nucleotide binding ; GO:0017111|nucleoside-triphosphatase activity; GO:0016887|ATPase activity
18	Gh_D04G0172	1.5	19.265	1	20	1015	1034	ACCAUGAUGUCAGAACAGAA	AUCUGUUCUGAUAUCAUGGU	Cleavage	1	Gh_D04G0172	cre:CHLREDRAFT_103211	hypothetical protein ; K03297 small multidrug resistance protein, SMR family	GO:0016020|membrane ; GO:0005524|ATP binding ; GO:0000166|nucleotide binding ; GO:0017111|nucleoside-triphosphatase activity; GO:0016887|ATPase activity
18	Gh_A05G2479	2	14.607	1	20	1057	1076	ACCAUGAUGUCAGAACAGAA	AUCUGUUCUGAUAUUAUGGU	Cleavage	1	Gh_A05G2479	cre:CHLREDRAFT_103211	hypothetical protein ; K03297 small multidrug resistance protein, SMR family	GO:0016020|membrane ; GO:0005524|ATP binding ; GO:0000166|nucleotide binding ; GO:0017111|nucleoside-triphosphatase activity; GO:0016887|ATPase activity
19	Gh_A02G1754	2.5	21.196	1	20	681	700	ACUGUCCAGAUGGAAGAAGA	UCAUCUUCGGUCUGGACAGU	Cleavage	1	Gh_A02G1754
19	Gh_A06G1353	3	10.205	1	20	68	87	ACUGUCCAGAUGGAAGAAGA	UCUACUUCAAUUUGGGCAGU	Cleavage	1	Gh_A06G1353	olu:OSTLU_3863	predicted protein; K01567	GO:0004553|hydrolase activity, hydrolyzing O-glycosyl compounds ; GO:0005975|carbohydrate metabolic process
19	Gh_D06G1687	3	9.511	1	20	68	87	ACUGUCCAGAUGGAAGAAGA	UCUACUUCAAUUUGGGCAGU	Cleavage	1	Gh_D06G1687	olu:OSTLU_3863	predicted protein; K01567	GO:0004553|hydrolase activity, hydrolyzing O-glycosyl compounds ; GO:0005975|carbohydrate metabolic process
20	Gh_A06G1353	3	10.205	1	24	64	87	ACUGUCCAGAUGGAAGAAGAAGAG	UUCCUCUACUUCAAUUUGGGCAGU	Cleavage	1	Gh_A06G1353	olu:OSTLU_3863	predicted protein; K01567	GO:0004553|hydrolase activity, hydrolyzing O-glycosyl compounds ; GO:0005975|carbohydrate metabolic process
20	Gh_D06G1687	3	9.511	1	24	64	87	ACUGUCCAGAUGGAAGAAGAAGAG	UUCCUCUACUUCAAUUUGGGCAGU	Cleavage	1	Gh_D06G1687	olu:OSTLU_3863	predicted protein; K01567	GO:0004553|hydrolase activity, hydrolyzing O-glycosyl compounds ; GO:0005975|carbohydrate metabolic process
20	Gh_A02G1754	2.5	21.196	1	20	681	700	ACUGUCCAGAUGGAAGAAGA	UCAUCUUCGGUCUGGACAGU	Cleavage	1	Gh_A02G1754
21	Gh_D05G1482	1.5	16.809	1	21	44	64	AGAUGGAAGAAGAAGAGGUAG	CUACUUCUUCUUCUUCUAUUU	Cleavage	1	Gh_D05G1482
21	Gh_A05G1312	1.5	16.806	1	21	38	58	AGAUGGAAGAAGAAGAGGUAG	CUACUUCUUCUUCUUCUAUUU	Cleavage	1	Gh_A05G1312
21	Gh_A12G0354	2	19.055	1	21	2446	2466	AGAUGGAAGAAGAAGAGGUAG	CUACCUUUCCUUCUUUCAUCU	Cleavage	1	Gh_A12G0354			GO:0005525|GTP binding
21	Gh_D12G0308	2	18.626	1	21	2398	2418	AGAUGGAAGAAGAAGAGGUAG	CUACCUUUCCUUCUUUCAUCU	Cleavage	1	Gh_D12G0308			GO:0005525|GTP binding
21	Gh_A12G1365	2	14.901	1	21	632	652	AGAUGGAAGAAGAAGAGGUAG	UUACUUCUUCUUCUUCUGUUU	Cleavage	1	Gh_A12G1365
21	Gh_D01G1105	2	9.245	1	21	149	169	AGAUGGAAGAAGAAGAGGUAG	UUACUUCUUCUUCUUUUAUUU	Cleavage	1	Gh_D01G1105
21	Gh_D09G2481	2.5	11.273	1	21	1423	1443	AGAUGGAAGAAGAAGAGGUAG	CUGUCUCGUCUUUUUCCAUCU	Cleavage	1	Gh_D09G2481	ath:AT1G14370	APK2A; APK2A (PROTEIN KINASE 2A); kinase ; K00924	GO:0004713|protein tyrosine kinase activity; GO:0005524|ATP binding ; GO:0004672|protein kinase activity ; GO:0006468|protein phosphorylation
21	Gh_A05G0075	2.5	6.969	1	21	92	112	AGAUGGAAGAAGAAGAGGUAG	UUGCUUCUUCUUCUUCCUUCU	Cleavage	1	Gh_A05G0075			GO:0005515|protein binding
21	Gh_D05G0133	2.5	6.876	1	21	92	112	AGAUGGAAGAAGAAGAGGUAG	UUGCUUCUUCUUCUUCCUUCU	Cleavage	1	Gh_D05G0133			GO:0005515|protein binding
21	Gh_D10G1321	2.5	23.423	1	20	2057	2076	AGAUGGAAGAAGAAGAGGUA	UAUCUCUUUUUCUUCUAUCA	Cleavage	1	Gh_D10G1321	ath:AT3G59420	ACR4; ACR4 (ARABIDOPSIS CRINKLY4); kinase ; K00924	GO:0004713|protein tyrosine kinase activity; GO:0005524|ATP binding ; GO:0004674|protein serine/threonine kinase activity ; GO:0030247|polysaccharide binding ; GO:0004672|protein kinase activity ; GO:0006468|protein phosphorylation
21	Gh_D13G1019	2.5	24.479	1	21	46	66	AGAUGGAAGAAGAAGAGGUAG	UUACUUCUUUUUCUUCUGUUU	Cleavage	1	Gh_D13G1019
21	Gh_D08G1904	3	10.418	1	21	86	106	AGAUGGAAGAAGAAGAGGUAG	CUUCUUCUUCUUCUUCUAUCA	Cleavage	1	Gh_D08G1904
21	Gh_D09G1205	3	10.95	1	21	191	211	AGAUGGAAGAAGAAGAGGUAG	CUUCCUCUUCUUCUUCCGUUG	Cleavage	1	Gh_D09G1205	spo:SPBC1778.03c	NADH pyrophosphatase (predicted) (EC:3.6.1.-); K01529	GO:0016787|hydrolase activity
21	Gh_A09G1199	3	11.481	1	21	191	211	AGAUGGAAGAAGAAGAGGUAG	CUUCCUCUUCUUCUUCCGUUG	Cleavage	1	Gh_A09G1199	spo:SPBC1778.03c	NADH pyrophosphatase (predicted) (EC:3.6.1.-); K01529	GO:0016787|hydrolase activity
21	Gh_D12G1490	3	12.147	1	21	635	655	AGAUGGAAGAAGAAGAGGUAG	CUUCUUCUUCUUCUUCUGUUU	Cleavage	1	Gh_D12G1490
21	Gh_A04G0421	3	17.581	1	21	731	751	AGAUGGAAGAAGAAGAGGUAG	CUACCUCUUCUACUGCCAUUU	Translation	1	Gh_A04G0421
21	Gh_A13G1136	3	17.159	1	21	53	73	AGAUGGAAGAAGAAGAGGUAG	CUCCUUCUUCUUCUUCCUUCU	Cleavage	1	Gh_A13G1136
21	Gh_D13G1414	3	12.859	1	21	53	73	AGAUGGAAGAAGAAGAGGUAG	CUCCUUCUUCUUCUUCCUUCU	Cleavage	1	Gh_D13G1414
21	Gh_A08G1589	3	1.159	1	21	107	127	AGAUGGAAGAAGAAGAGGUAG	CUUCUUCUUCUUCUUCCUUCU	Cleavage	1	Gh_A08G1589	ecb:100052693	similar to Copper chaperone for superoxide dismutase (Superoxide dismutase copper chaperone) ; K04569 copper chaperone for superoxide dismutase	GO:0006801|superoxide metabolic process ; GO:0046872|metal ion binding ; GO:0016532|superoxide dismutase copper chaperone activity; GO:0005507|copper ion binding ; GO:0055114|oxidation-reduction process ; GO:0030001|metal ion transport
21	Gh_A05G3977	3	3.205	1	21	47	67	AGAUGGAAGAAGAAGAGGUAG	CUUCUUCUUCUUCUUCUGUUU	Cleavage	1	Gh_A05G3977
21	Gh_A05G3019	3	8.793	1	20	3	22	AGAUGGAAGAAGAAGAGGUA	GGCUUCUUCUUCUUCCAUCA	Cleavage	1	Gh_A05G3019
21	Gh_A11G0636	3	15.783	1	21	430	450	AGAUGGAAGAAGAAGAGGUAG	UUGCUUCUUUUUCUUUCGUUU	Cleavage	1	Gh_A11G0636
21	Gh_D11G2728	2.5	7.934	1	21	336	356	AGAUGGAAGAAGAAGAGGUAG	UUUCCUCUUCUUCUUUUAUUU	Cleavage	1	Gh_D11G2728
21	Gh_D11G0747	3	15.079	1	21	169	189	AGAUGGAAGAAGAAGAGGUAG	UUGCUUCUUUUUCUUUCGUUU	Cleavage	1	Gh_D11G0747
21	Gh_D12G0193	3	13.72	1	20	17	36	AGAUGGAAGAAGAAGAGGUA	CGUUUCUUCUUCUUCCAUUU	Cleavage	1	Gh_D12G0193	nve:NEMVE_v1g171796	hypothetical protein ; K01046 triacylglycerol lipase [EC:3.1.1.3]	GO:0006629|lipid metabolic process
21	Gh_A12G0191	3	13.997	1	20	17	36	AGAUGGAAGAAGAAGAGGUA	CGUUUCUUCUUCUUCCAUUU	Cleavage	1	Gh_A12G0191	nve:NEMVE_v1g171796	hypothetical protein ; K01046 triacylglycerol lipase [EC:3.1.1.3]	GO:0006629|lipid metabolic process
21	Gh_A06G1297	3	14.29	1	21	20	40	AGAUGGAAGAAGAAGAGGUAG	CUUCGUCUUCUUCUUUCAUUU	Cleavage	1	Gh_A06G1297	mmu:17918	Myo5a; myosin VA ; K10357 myosin V	GO:0005515|protein binding
21	Gh_D04G1330	3	18.265	1	21	242	262	AGAUGGAAGAAGAAGAGGUAG	CCACCUCUGCUUCUUCCAUCC	Cleavage	1	Gh_D04G1330	osa:4349207	Os10g0530900; hypothetical protein ; K00799 glutathione S-transferase [EC:2.5.1.18]	GO:0005515|protein binding
21	Gh_D04G1329	3	13.427	1	21	242	262	AGAUGGAAGAAGAAGAGGUAG	CCACCUCUGCUUCUUCCAUCC	Cleavage	1	Gh_D04G1329	osa:4349207	Os10g0530900; hypothetical protein ; K00799 glutathione S-transferase [EC:2.5.1.18]	GO:0005515|protein binding
21	Gh_A04G0830	3	18.265	1	21	242	262	AGAUGGAAGAAGAAGAGGUAG	CCACCUCUGCUUCUUCCAUCC	Cleavage	1	Gh_A04G0830	osa:4349207	Os10g0530900; hypothetical protein ; K00799 glutathione S-transferase [EC:2.5.1.18]	GO:0005515|protein binding
21	Gh_D02G0551	3	15.626	1	21	1614	1634	AGAUGGAAGAAGAAGAGGUAG	UUACAUUUUUUUUUUCCAUUU	Cleavage	1	Gh_D02G0551	ath:AT3G06810	IBR3; IBR3 (IBA-RESPONSE 3); acyl-CoA dehydrogenase/ oxidoreductase ; K00249 acyl-CoA dehydrogenase [EC:1.3.99.3]	GO:0016627|oxidoreductase activity, acting on the CH-CH group of donors ; GO:0003995|acyl-CoA dehydrogenase activity ; GO:0055114|oxidation-reduction process
21	Gh_A06G1129	3	6.849	1	21	245	265	AGAUGGAAGAAGAAGAGGUAG	CUUUCUCUACUUCUUUCAUCU	Cleavage	1	Gh_A06G1129	ath:AT4G28490	HAESA; HAESA (RECEPTOR-LIKE PROTEIN KINASE 5); ATP binding / kinase/ protein serine/threonine kinase ; K08286 protein-serine/threonine kinase [EC:2.7.11.-]	GO:0030246|carbohydrate binding ; GO:0004713|protein tyrosine kinase activity; GO:0005524|ATP binding ; GO:0004674|protein serine/threonine kinase activity ; GO:0004672|protein kinase activity ; GO:0006468|protein phosphorylation
21	Gh_D06G1382	3	6.849	1	21	245	265	AGAUGGAAGAAGAAGAGGUAG	CUUUCUCUACUUCUUUCAUCU	Cleavage	1	Gh_D06G1382	ath:AT4G28490	HAESA; HAESA (RECEPTOR-LIKE PROTEIN KINASE 5); ATP binding / kinase/ protein serine/threonine kinase ; K08286 protein-serine/threonine kinase [EC:2.7.11.-]	GO:0030246|carbohydrate binding ; GO:0004713|protein tyrosine kinase activity; GO:0005524|ATP binding ; GO:0004674|protein serine/threonine kinase activity ; GO:0004672|protein kinase activity ; GO:0006468|protein phosphorylation
21	Gh_D04G1333	3	8.275	1	20	29	48	AGAUGGAAGAAGAAGAGGUA	CUCCUCUGCUUCUUCCAUCU	Cleavage	1	Gh_D04G1333
21	Gh_A04G0834	3	11.223	1	20	29	48	AGAUGGAAGAAGAAGAGGUA	CUCCUCUGCUUCUUCCAUCU	Cleavage	1	Gh_A04G0834
21	Gh_A08G1332	3	15.85	1	21	20	40	AGAUGGAAGAAGAAGAGGUAG	UUAGCUCUUCUUCUUGUAUCU	Cleavage	1	Gh_A08G1332			GO:0015846|polyamine transport; GO:0019808|polyamine binding; GO:0042597|periplasmic space
21	Gh_A07G2070	3	8.62	1	21	40	60	AGAUGGAAGAAGAAGAGGUAG	CUUUCUCUCCUUUUUCCAUCU	Cleavage	1	Gh_A07G2070	ath:AT3G27400	pectate lyase family protein ; K01728 pectate lyase [EC:4.2.2.2]
21	Gh_D04G0291	3	0.439	1	21	425	445	AGAUGGAAGAAGAAGAGGUAG	CUUCCUCUUCUUCCUCUAUUU	Cleavage	1	Gh_D04G0291
21	Gh_A05G3312	3	0.509	1	21	425	445	AGAUGGAAGAAGAAGAGGUAG	CUUCCUCUUCUUCCUCUAUUU	Cleavage	1	Gh_A05G3312
21	Gh_D05G1959	3	17.249	1	20	521	540	AGAUGGAAGAAGAAGAGGUA	AAGCUUUUCUUCUUUCAUCU	Cleavage	1	Gh_D05G1959	dre:100149510	hypothetical protein LOC100149510 ; K11982 E3 ubiquitin-protein ligase RNF115/126 [EC:6.3.2.19]	GO:0005515|protein binding ; GO:0008270|zinc ion binding
21	Gh_D10G1241	3	8.088	1	21	125	145	AGAUGGAAGAAGAAGAGGUAG	CUUCUUCUUCGUCUUCUAUCU	Translation	1	Gh_D10G1241
21	Gh_D01G0652	3	10.542	1	21	13	33	AGAUGGAAGAAGAAGAGGUAG	UUGUCUCUGCUUCUUUUAUCU	Cleavage	1	Gh_D01G0652
21	Gh_D12G0985	3	16.98	1	20	1632	1651	AGAUGGAAGAAGAAGAGGUA	UUCCUCUUCUUCUUGUAUCU	Cleavage	1	Gh_D12G0985	pop:POPTR_677642	hypothetical protein ; K03260 translation initiation factor eIF-4F	GO:0003723|RNA binding ; GO:0003677|DNA binding ; GO:0005515|protein binding
21	Gh_A07G2099	3	2.145	1	20	3	22	AGAUGGAAGAAGAAGAGGUA	GACUUCCUCUUCUUCUAUCU	Cleavage	1	Gh_A07G2099
21	Gh_D07G2313	3	3.587	1	20	3	22	AGAUGGAAGAAGAAGAGGUA	GACUUCCUCUUCUUCUAUCU	Cleavage	1	Gh_D07G2313
21	Gh_A09G1399	2.5	16.198	1	20	1091	1110	AGAUGGAAGAAGAAGAGGUA	UGGCUCUUCUGCUUCCAUCU	Translation	1	Gh_A09G1399	ddi:DDB_0232114	natural resistance-associated macrophage protein ; K03322 manganese transport protein	GO:0016020|membrane ; GO:0006810|transport ; GO:0005215|transporter activity
21	Gh_D09G1403	2.5	18.775	1	20	1091	1110	AGAUGGAAGAAGAAGAGGUA	UGGCUCUUCUGCUUCCAUCU	Translation	1	Gh_D09G1403	ddi:DDB_0232114	natural resistance-associated macrophage protein ; K03322 manganese transport protein	GO:0016020|membrane ; GO:0006810|transport ; GO:0005215|transporter activity
21	Gh_A12G0357	3	13.331	1	21	3073	3093	AGAUGGAAGAAGAAGAGGUAG	UUACCUUACCUUCUUUCAUCU	Cleavage	1	Gh_A12G0357			GO:0005525|GTP binding
21	Gh_D12G0305	3	15.942	1	21	3067	3087	AGAUGGAAGAAGAAGAGGUAG	UUACCUUACCUUCUUUCAUCU	Cleavage	1	Gh_D12G0305			GO:0005525|GTP binding
21	Gh_A08G0797	2.5	18.661	1	21	1455	1474	AGAUGGAAGAAGAAGAGGUAG	UUACCU-UUCUUCUUCCAUUU	Cleavage	1	Gh_A08G0797	pop:POPTR_1107225	hypothetical protein ; K11366 ubiquitin carboxyl-terminal hydrolase 22/27/51 [EC:3.1.2.15]	GO:0046872|metal ion binding ; GO:0006511|ubiquitin-dependent protein catabolic process ; GO:0008270|zinc ion binding ; GO:0004221|ubiquitin thiolesterase activity
21	Gh_D11G0783	3	14.85	1	21	238	258	AGAUGGAAGAAGAAGAGGUAG	UUAAUUUUUCUUCAUCCAUCU	Cleavage	1	Gh_D11G0783
21	Gh_D01G0448	3	10.165	1	21	590	610	AGAUGGAAGAAGAAGAGGUAG	CUAGCUCUCCUUCCUCCAUCU	Cleavage	1	Gh_D01G0448			GO:0003677|DNA binding ; GO:0006355|regulation of transcription, DNA-dependent
21	Gh_A01G0440	3	9.959	1	21	590	610	AGAUGGAAGAAGAAGAGGUAG	CUAGCUCUCCUUCCUCCAUCU	Cleavage	1	Gh_A01G0440			GO:0003677|DNA binding ; GO:0006355|regulation of transcription, DNA-dependent
22	Gh_A09G1536	3	21.644	1	23	772	794	AUGAAAUUGAAAACUCUGAAUUC	GAGUUCAGAAUUAGCAAUUUCAU	Translation	1	Gh_A09G1536	vvi:100244987	hypothetical protein LOC100244987 ; K11778 cis-prenyltransferase, dehydrodolichyl diphosphate synthase [EC:2.5.1.-]	GO:0016765|transferase activity, transferring alkyl or aryl (other than methyl) groups
22	Gh_A07G1182	3	13.766	1	23	943	965	AUGAAAUUGAAAACUCUGAAUUC	GAUUUUAGAGUUUUGAAUUGCAU	Translation	1	Gh_A07G1182			GO:0047134|protein-disulfide reductase activity ; GO:0055114|oxidation-reduction process
22	Gh_D12G1773	3	14.226	1	20	220	239	AUGAAAUUGAAAACUCUGAA	UUCAGGGUUCUCAGUUUCAA	Translation	1	Gh_D12G1773
22	Gh_A12G1630	3	14.226	1	20	220	239	AUGAAAUUGAAAACUCUGAA	UUCAGGGUUCUCAGUUUCAA	Translation	1	Gh_A12G1630
22	Gh_D11G0352	3	14.405	1	20	178	197	AUGAAAUUGAAAACUCUGAA	UUCAUGGUUUUUAAUUUCAG	Cleavage	1	Gh_D11G0352	spu:583322	similar to dishevelled associated activator of morphogenesis 1 like ; K04512 dishevelled associated activator of morphogenesis	GO:0005884|actin filament; GO:0005515|protein binding ; GO:0045010|actin nucleation
22	Gh_A11G0295	3	14.998	1	20	178	197	AUGAAAUUGAAAACUCUGAA	UUCAUGGUUUUUAAUUUCAG	Cleavage	1	Gh_A11G0295	dpe:Dper_GL14390	GL14390 gene product from transcript GL14390-RA ; K04512 dishevelled associated activator of morphogenesis	GO:0005884|actin filament; GO:0005515|protein binding ; GO:0045010|actin nucleation
22	Gh_D05G0556	2.5	18.846	1	20	361	380	AUGAAAUUGAAAACUCUGAA	UUAUGGGUUUUCAAUUUCAU	Cleavage	1	Gh_D05G0556
22	Gh_D12G2145	3	17.058	1	21	688	708	AUGAAAUUGAAAACUCUGAAU	AUCCAGAGUUUGCCAUUUCAU	Translation	1	Gh_D12G2145
22	Gh_A12G1966	3	16.966	1	21	688	708	AUGAAAUUGAAAACUCUGAAU	AUCCAGAGUUUGCCAUUUCAU	Translation	1	Gh_A12G1966
22	Gh_A06G1595	3	8.145	1	20	270	289	AUGAAAUUGAAAACUCUGAA	UUCUCAGUUUUCAAUUUCAA	Cleavage	1	Gh_A06G1595	nve:NEMVE_v1g106621	hypothetical protein ; K12041 solute carrier family 9, member 6	GO:0055085|transmembrane transport ; GO:0015385|sodium:hydrogen antiporter activity; GO:0016021|integral to membrane ; GO:0006885|regulation of pH; GO:0015299|solute:hydrogen antiporter activity ; GO:0006812|cation transport ; GO:0006814|sodium ion transport
23	Gh_A08G2376	3	12.837	1	22	1401	1421	AUGUCAGAACAGAACAAACUUC	GGAGUUUGUUUU-UUCUGAUAU	Translation	1	Gh_A08G2376	cme:CMF182C	aminopeptidase N ; K01256 aminopeptidase N [EC:3.4.11.2]	GO:0008237|metallopeptidase activity ; GO:0006508|proteolysis ; GO:0008270|zinc ion binding
23	Gh_D02G0625	3	20.755	1	20	1671	1690	AUGUCAGAACAGAACAAACU	AGUUUGUUUUGGUAUGACAU	Translation	1	Gh_D02G0625	bta:286817	SLC4A1; solute carrier family 4, anion exchanger, member 1 (erythrocyte membrane protein band 3, Diego blood group) ; K06573 solute carrier family 4, anion exchanger, member 1	GO:0016020|membrane ; GO:0006820|anion transport ; GO:0005452|inorganic anion exchanger activity; GO:0016021|integral to membrane
23	Gh_A01G2045	3	24.438	1	22	562	584	AUGUCAGAA-CAGAACAAACUUC	GGGGUUUGUGCUGCUUCUGACAU	Translation	1	Gh_A01G2045	spo:SPBC21.06c	cdc7; serine/threonine protein kinase Cdc7 ; K00924	GO:0004713|protein tyrosine kinase activity; GO:0005524|ATP binding ; GO:0005515|protein binding ; GO:0004674|protein serine/threonine kinase activity ; GO:0004672|protein kinase activity ; GO:0006468|protein phosphorylation
23	Gh_D06G1375	3	18.663	1	20	2158	2177	AUGUCAGAACAGAACAAACU	GGGUUGUUCUUUUUUGACAU	Translation	1	Gh_D06G1375	ppp:PHYPADRAFT_40312	hypothetical protein ; K10581 ubiquitin-conjugating enzyme E2 O [EC:6.3.2.19]	GO:0016881|acid-amino acid ligase activity
23	Gh_A06G1121	3	19.142	1	20	2152	2171	AUGUCAGAACAGAACAAACU	GGGUUGUUCUUUUUUGACAU	Translation	1	Gh_A06G1121	ppp:PHYPADRAFT_40312	hypothetical protein ; K10581 ubiquitin-conjugating enzyme E2 O [EC:6.3.2.19]	GO:0016881|acid-amino acid ligase activity
24	Gh_D11G1492	1.5	17.016	1	21	647	667	AUUCAGCAUUGAUGUGGACGA	UUGUCUACAUCGAUGCUGAAU	Cleavage	1	Gh_D11G1492	cin:100180425	similar to F-box and leucine-rich repeat protein 20 ; K10286 F-box and leucine-rich repeat protein 20
24	Gh_D11G2116	1	15.047	1	20	576	595	AUUCAGCAUUGAUGUGGACG	CGUUCACAUCAGUGCUGAAU	Cleavage	1	Gh_D11G2116
24	Gh_A11G1343	2	20.778	1	21	608	628	AUUCAGCAUUGAUGUGGACGA	UGGUCUACAUCGAUGCUGAAU	Cleavage	1	Gh_A11G1343	cin:100180425	similar to F-box and leucine-rich repeat protein 20 ; K10286 F-box and leucine-rich repeat protein 20
24	Gh_D05G0551	2.5	15.021	1	21	877	897	AUUCAGCAUUGAUGUGGACGA	UUGUUCAAAUUAAUGCUGAAU	Cleavage	1	Gh_D05G0551	ath:AT1G28440	HSL1; HSL1 (HAESA-LIKE 1); ATP binding / kinase/ protein serine/threonine kinase ; K00924	GO:0004713|protein tyrosine kinase activity; GO:0005524|ATP binding ; GO:0005515|protein binding ; GO:0004672|protein kinase activity ; GO:0006468|protein phosphorylation
24	Gh_D05G2378	3	17.487	1	21	1517	1537	AUUCAGCAUUGAUGUGGACGA	UUAUUCAUAUCAAUGUUGAAU	Cleavage	1	Gh_D05G2378
24	Gh_A05G2134	3	17.487	1	21	1517	1537	AUUCAGCAUUGAUGUGGACGA	UUAUUCAUAUCAAUGUUGAAU	Cleavage	1	Gh_A05G2134
25	Gh_D06G1220	3	15.755	1	24	184	207	AUUGAAAACUCUGAAUUCAGCAUU	GAUGCUCAAAUCAGAGUUUUUGAU	Cleavage	1	Gh_D06G1220	afm:AFUA_7G07100	Pfs, NACHT and WD domain protein (EC:2.4.2.-); K00777	GO:0005515|protein binding
25	Gh_D04G0391	3	16.298	1	24	364	387	AUUGAAAACUCUGAAUUCAGCAUU	GAUGCUCAAAUCAGAGUUUUUGAU	Cleavage	1	Gh_D04G0391	afm:AFUA_7G07100	Pfs, NACHT and WD domain protein (EC:2.4.2.-); K00777	GO:0005515|protein binding
25	Gh_A04G0252	3	15.81	1	24	364	387	AUUGAAAACUCUGAAUUCAGCAUU	GAUGCUCAAAUCAGAGUUUUUGAU	Cleavage	1	Gh_A04G0252	afm:AFUA_7G07100	Pfs, NACHT and WD domain protein (EC:2.4.2.-); K00777	GO:0005515|protein binding
25	Gh_A09G0434	3	15.81	1	24	424	447	AUUGAAAACUCUGAAUUCAGCAUU	GAUGCUCAAAUCAGAGUUUUUGAU	Cleavage	1	Gh_A09G0434	afm:AFUA_7G07100	Pfs, NACHT and WD domain protein (EC:2.4.2.-); K00777	GO:0005515|protein binding
25	Gh_D02G0873	3	15.81	1	24	424	447	AUUGAAAACUCUGAAUUCAGCAUU	GAUGCUCAAAUCAGAGUUUUUGAU	Cleavage	1	Gh_D02G0873	afm:AFUA_7G07100	Pfs, NACHT and WD domain protein (EC:2.4.2.-); K00777	GO:0005515|protein binding
25	Gh_D06G0337	3	14.558	1	24	691	714	AUUGAAAACUCUGAAUUCAGCAUU	GAUGCUCAAAUCAGAGUUUUUGAU	Cleavage	1	Gh_D06G0337	afm:AFUA_7G07100	Pfs, NACHT and WD domain protein (EC:2.4.2.-); K00777	GO:0005515|protein binding
25	Gh_A06G0308	3	13.328	1	24	775	798	AUUGAAAACUCUGAAUUCAGCAUU	GAUGCUCAAAUCAGAGUUUUUGAU	Cleavage	1	Gh_A06G0308	afm:AFUA_7G07100	Pfs, NACHT and WD domain protein (EC:2.4.2.-); K00777	GO:0005515|protein binding
25	Gh_D05G1528	1	19.129	1	20	85	104	AUUGAAAACUCUGAAUUCAG	CAGAAUUCAGAGUUUUCAAU	Cleavage	1	Gh_D05G1528	ath:AT1G68840	RAV2; RAV2 (REGULATOR OF THE ATPASE OF THE VACUOLAR MEMBRANE); DNA binding / transcription factor ; K09287 RAV-like factor	GO:0003677|DNA binding ; GO:0006355|regulation of transcription, DNA-dependent
25	Gh_D07G1460	2	18.405	1	21	990	1010	AUUGAAAACUCUGAAUUCAGC	GUUGAAGUCAGAGUUUUUAAU	Cleavage	1	Gh_D07G1460	dme:Dmel_CG5977	spas; spastin (EC:3.6.1.3); K01509 adenosinetriphosphatase [EC:3.6.1.3]	GO:0005524|ATP binding ; GO:0000166|nucleotide binding ; GO:0017111|nucleoside-triphosphatase activity
25	Gh_A05G1361	2	17.935	1	20	85	104	AUUGAAAACUCUGAAUUCAG	CAGAAUUCAGAGCUUUCAAU	Cleavage	1	Gh_A05G1361	ath:AT1G68840	RAV2; RAV2 (REGULATOR OF THE ATPASE OF THE VACUOLAR MEMBRANE); DNA binding / transcription factor ; K09287 RAV-like factor	GO:0003677|DNA binding ; GO:0006355|regulation of transcription, DNA-dependent
25	Gh_D06G0705	3	24.9	1	23	2252	2274	AUUGAAAACUCUGAAUUCAGCAU	AAGCUGAAAACAGUGUUUUCAAU	Translation	1	Gh_D06G0705
25	Gh_A01G0629	3	17.445	1	20	833	852	AUUGAAAACUCUGAAUUCAG	AUGAAUUGAGAGGUUUCAAU	Cleavage	1	Gh_A01G0629	ath:AT4G36810	GGPS1; GGPS1 (GERANYLGERANYL PYROPHOSPHATE SYNTHASE 1); farnesyltranstransferase ; K00787 dimethylallyltranstransferase [EC:2.5.1.1]; K00795 geranyltranstransferase [EC:2.5.1.10]; K00804 geranylgeranyl pyrophosphate synthetase [EC:2.5.1.29]	GO:0008299|isoprenoid biosynthetic process
25	Gh_Sca068374G01	3	12.911	1	20	19	38	AUUGAAAACUCUGAAUUCAG	CAGAAGUUGGAGUUUUCAAU	Cleavage	1	Gh_Sca068374G01
25	Gh_A02G1070	3	13.189	1	20	652	671	AUUGAAAACUCUGAAUUCAG	CUGAAGCCAGGGUUUUUAAU	Cleavage	1	Gh_A02G1070	pop:POPTR_886477	hypothetical protein ; K01101 4-nitrophenyl phosphatase [EC:3.1.3.41]	GO:0016787|hydrolase activity ; GO:0008152|metabolic process
25	Gh_D03G0654	3	13.479	1	20	658	677	AUUGAAAACUCUGAAUUCAG	CUGAAGCCAGGGUUUUUAAU	Cleavage	1	Gh_D03G0654	pop:POPTR_886477	hypothetical protein ; K01101 4-nitrophenyl phosphatase [EC:3.1.3.41]	GO:0016787|hydrolase activity ; GO:0008152|metabolic process
26	Gh_D12G2215	2.5	13.031	1	20	20	39	CAAAGCAUGGGAAACUGUCC	UCAUAGUUUCCCAUGCUUUG	Cleavage	1	Gh_D12G2215	ath:AT1G75820	CLV1; CLV1 (CLAVATA 1); ATP binding / kinase/ protein serine/threonine kinase ; K00924	GO:0004713|protein tyrosine kinase activity; GO:0005524|ATP binding ; GO:0005515|protein binding ; GO:0004672|protein kinase activity ; GO:0006468|protein phosphorylation
26	Gh_A12G2037	2.5	12.036	1	20	20	39	CAAAGCAUGGGAAACUGUCC	UCAUAGUUUCCCAUGCUUUG	Cleavage	1	Gh_A12G2037	ath:AT1G75820	CLV1; CLV1 (CLAVATA 1); ATP binding / kinase/ protein serine/threonine kinase ; K00924	GO:0004713|protein tyrosine kinase activity; GO:0005524|ATP binding ; GO:0005515|protein binding ; GO:0004672|protein kinase activity ; GO:0006468|protein phosphorylation
26	Gh_A12G1453	3	14.888	1	21	197	217	CAAAGCAUGGGAAACUGUCCA	UGGACGGCUUUCCUUGCUUUG	Cleavage	1	Gh_A12G1453
26	Gh_D12G1570	3	18.065	1	21	197	217	CAAAGCAUGGGAAACUGUCCA	UGGACGGCUUUCCUUGCUUUG	Cleavage	1	Gh_D12G1570
26	Gh_D11G1944	3	24.709	1	20	659	678	CAAAGCAUGGGAAACUGUCC	GGACACAUUCCCAUGCUUUU	Cleavage	1	Gh_D11G1944	ath:AT2G23420	nicotinate phosphoribosyltransferase family protein / NAPRTase family protein ; K00763 nicotinate phosphoribosyltransferase [EC:2.4.2.11]	GO:0004516|nicotinate phosphoribosyltransferase activity ; GO:0005737|cytoplasm ; GO:0009435|NAD biosynthetic process
26	Gh_A12G2262	3	21.588	1	20	380	399	CAAAGCAUGGGAAACUGUCC	GGACAGCUUUGCGUGCUUUG	Translation	1	Gh_A12G2262			GO:0005515|protein binding
26	Gh_A02G0853	2.5	18.017	1	20	918	936	CAAAGCAUGGGAAACUGUCC	GGACAGUUUCUC-UGCUUUG	Cleavage	1	Gh_A02G0853	ath:AT1G75820	CLV1; CLV1 (CLAVATA 1); ATP binding / kinase/ protein serine/threonine kinase ; K00924	GO:0004713|protein tyrosine kinase activity; GO:0005524|ATP binding ; GO:0005515|protein binding ; GO:0004674|protein serine/threonine kinase activity ; GO:0004672|protein kinase activity ; GO:0006468|protein phosphorylation
26	Gh_D02G0981	2.5	17.561	1	20	918	936	CAAAGCAUGGGAAACUGUCC	GGACAGUUUCUC-UGCUUUG	Cleavage	1	Gh_D02G0981	ath:AT1G75820	CLV1; CLV1 (CLAVATA 1); ATP binding / kinase/ protein serine/threonine kinase ; K00924	GO:0004713|protein tyrosine kinase activity; GO:0005524|ATP binding ; GO:0005515|protein binding ; GO:0004674|protein serine/threonine kinase activity ; GO:0004672|protein kinase activity ; GO:0006468|protein phosphorylation
27	Gh_D12G2215	2.5	13.031	1	20	20	39	CAAAGCAUGGGAAACUGUCC	UCAUAGUUUCCCAUGCUUUG	Cleavage	1	Gh_D12G2215	ath:AT1G75820	CLV1; CLV1 (CLAVATA 1); ATP binding / kinase/ protein serine/threonine kinase ; K00924	GO:0004713|protein tyrosine kinase activity; GO:0005524|ATP binding ; GO:0005515|protein binding ; GO:0004672|protein kinase activity ; GO:0006468|protein phosphorylation
27	Gh_A12G2037	2.5	12.036	1	20	20	39	CAAAGCAUGGGAAACUGUCC	UCAUAGUUUCCCAUGCUUUG	Cleavage	1	Gh_A12G2037	ath:AT1G75820	CLV1; CLV1 (CLAVATA 1); ATP binding / kinase/ protein serine/threonine kinase ; K00924	GO:0004713|protein tyrosine kinase activity; GO:0005524|ATP binding ; GO:0005515|protein binding ; GO:0004672|protein kinase activity ; GO:0006468|protein phosphorylation
27	Gh_A12G1453	3	14.888	1	21	197	217	CAAAGCAUGGGAAACUGUCCA	UGGACGGCUUUCCUUGCUUUG	Cleavage	1	Gh_A12G1453
27	Gh_D12G1570	3	18.065	1	21	197	217	CAAAGCAUGGGAAACUGUCCA	UGGACGGCUUUCCUUGCUUUG	Cleavage	1	Gh_D12G1570
27	Gh_D11G1944	3	24.709	1	20	659	678	CAAAGCAUGGGAAACUGUCC	GGACACAUUCCCAUGCUUUU	Cleavage	1	Gh_D11G1944	ath:AT2G23420	nicotinate phosphoribosyltransferase family protein / NAPRTase family protein ; K00763 nicotinate phosphoribosyltransferase [EC:2.4.2.11]	GO:0004516|nicotinate phosphoribosyltransferase activity ; GO:0005737|cytoplasm ; GO:0009435|NAD biosynthetic process
27	Gh_A02G0853	2.5	18.017	1	22	916	936	CAAAGCAUGGGAAACUGUCCAG	CCGGACAGUUUCUC-UGCUUUG	Cleavage	1	Gh_A02G0853	ath:AT1G75820	CLV1; CLV1 (CLAVATA 1); ATP binding / kinase/ protein serine/threonine kinase ; K00924	GO:0004713|protein tyrosine kinase activity; GO:0005524|ATP binding ; GO:0005515|protein binding ; GO:0004674|protein serine/threonine kinase activity ; GO:0004672|protein kinase activity ; GO:0006468|protein phosphorylation
27	Gh_D02G0981	2.5	17.561	1	22	916	936	CAAAGCAUGGGAAACUGUCCAG	CCGGACAGUUUCUC-UGCUUUG	Cleavage	1	Gh_D02G0981	ath:AT1G75820	CLV1; CLV1 (CLAVATA 1); ATP binding / kinase/ protein serine/threonine kinase ; K00924	GO:0004713|protein tyrosine kinase activity; GO:0005524|ATP binding ; GO:0005515|protein binding ; GO:0004674|protein serine/threonine kinase activity ; GO:0004672|protein kinase activity ; GO:0006468|protein phosphorylation
27	Gh_A12G2262	3	21.588	1	20	380	399	CAAAGCAUGGGAAACUGUCC	GGACAGCUUUGCGUGCUUUG	Translation	1	Gh_A12G2262			GO:0005515|protein binding
28	Gh_A06G0550	2	17.368	1	20	1085	1104	CAGAACAGAACAAACUUCCU	AGGAGCUUUGUUCUGUUUUG	Cleavage	1	Gh_A06G0550
28	Gh_D06G0617	2	17.396	1	20	1085	1104	CAGAACAGAACAAACUUCCU	AGGAGCUUUGUUCUGUUUUG	Cleavage	1	Gh_D06G0617
28	Gh_A05G2520	3	18.426	1	20	1612	1631	CAGAACAGAACAAACUUCCU	GGGGAGUUUUUUCUGUUCUA	Translation	1	Gh_A05G2520	vvi:100259817	hypothetical protein LOC100259817 ; K11450 lysine-specific histone demethylase 1 [EC:1.-.-.-]	GO:0005515|protein binding ; GO:0055114|oxidation-reduction process ; GO:0016491|oxidoreductase activity
28	Gh_A02G1084	3	22.574	1	21	826	846	CAGAACAGAACAAACUUCCUC	GAUGAAGUUGAUUCUGUUCUG	Translation	1	Gh_A02G1084	vvi:100248990	hypothetical protein LOC100248990 ; K03070 preprotein translocase subunit SecA	GO:0016020|membrane ; GO:0006886|intracellular protein transport ; GO:0006605|protein targeting ; GO:0005524|ATP binding ; GO:0017038|protein import
28	Gh_Sca012580G01	3	12.386	1	20	453	472	CAGAACAGAACAAACUUCCU	AGGGAUUAUGUUUUGUUCUG	Cleavage	1	Gh_Sca012580G01
28	Gh_A08G0892	3	12.386	1	20	453	472	CAGAACAGAACAAACUUCCU	AGGGAUUAUGUUUUGUUCUG	Cleavage	1	Gh_A08G0892
28	Gh_A05G0176	3	20.861	1	20	917	936	CAGAACAGAACAAACUUCCU	AGGAGCUUUGCUCUGUUUUG	Translation	1	Gh_A05G0176
28	Gh_D05G0240	3	18.966	1	20	917	936	CAGAACAGAACAAACUUCCU	AGGAGCUUUGCUCUGUUUUG	Translation	1	Gh_D05G0240
28	Gh_D07G0068	3	22.337	1	20	1088	1107	CAGAACAGAACAAACUUCCU	AGGAGCUUUGCUCUGUUUUG	Translation	1	Gh_D07G0068
28	Gh_A07G0041	3	20.311	1	20	1085	1104	CAGAACAGAACAAACUUCCU	AGGAGCUUUGCUCUGUUUUG	Translation	1	Gh_A07G0041
28	Gh_D09G0526	3	9.498	1	20	4019	4038	CAGAACAGAACAAACUUCCU	AUGAACUUUGUCCUGUUCUG	Translation	1	Gh_D09G0526	gga:396237	MYO5A; myosin VA (heavy chain 12, myoxin) ; K10357 myosin V	GO:0005524|ATP binding ; GO:0005515|protein binding ; GO:0016459|myosin complex ; GO:0003774|motor activity
28	Gh_A09G0530	3	11.208	1	20	4010	4029	CAGAACAGAACAAACUUCCU	AUGAACUUUGUCCUGUUCUG	Translation	1	Gh_A09G0530	gga:396237	MYO5A; myosin VA (heavy chain 12, myoxin) ; K10357 myosin V	GO:0005524|ATP binding ; GO:0005515|protein binding ; GO:0016459|myosin complex ; GO:0003774|motor activity
29	Gh_A06G0550	2	17.368	1	22	1083	1104	CAGAACAGAACAAACUUCCUCC	GAAGGAGCUUUGUUCUGUUUUG	Cleavage	1	Gh_A06G0550
29	Gh_D06G0617	2	17.396	1	22	1083	1104	CAGAACAGAACAAACUUCCUCC	GAAGGAGCUUUGUUCUGUUUUG	Cleavage	1	Gh_D06G0617
29	Gh_A05G2520	3	18.426	1	22	1610	1631	CAGAACAGAACAAACUUCCUCC	GAGGGGAGUUUUUUCUGUUCUA	Translation	1	Gh_A05G2520	vvi:100259817	hypothetical protein LOC100259817 ; K11450 lysine-specific histone demethylase 1 [EC:1.-.-.-]	GO:0005515|protein binding ; GO:0055114|oxidation-reduction process ; GO:0016491|oxidoreductase activity
29	Gh_A02G1084	3	22.574	1	21	826	846	CAGAACAGAACAAACUUCCUC	GAUGAAGUUGAUUCUGUUCUG	Translation	1	Gh_A02G1084	vvi:100248990	hypothetical protein LOC100248990 ; K03070 preprotein translocase subunit SecA	GO:0016020|membrane ; GO:0006886|intracellular protein transport ; GO:0006605|protein targeting ; GO:0005524|ATP binding ; GO:0017038|protein import
29	Gh_Sca012580G01	3	12.386	1	22	451	472	CAGAACAGAACAAACUUCCUCC	GUAGGGAUUAUGUUUUGUUCUG	Cleavage	1	Gh_Sca012580G01
29	Gh_A08G0892	3	12.386	1	22	451	472	CAGAACAGAACAAACUUCCUCC	GUAGGGAUUAUGUUUUGUUCUG	Cleavage	1	Gh_A08G0892
29	Gh_A05G0176	3	20.861	1	22	915	936	CAGAACAGAACAAACUUCCUCC	GAAGGAGCUUUGCUCUGUUUUG	Translation	1	Gh_A05G0176
29	Gh_D05G0240	3	18.966	1	22	915	936	CAGAACAGAACAAACUUCCUCC	GAAGGAGCUUUGCUCUGUUUUG	Translation	1	Gh_D05G0240
29	Gh_D07G0068	3	22.337	1	22	1086	1107	CAGAACAGAACAAACUUCCUCC	GAAGGAGCUUUGCUCUGUUUUG	Translation	1	Gh_D07G0068
29	Gh_A07G0041	3	20.311	1	22	1083	1104	CAGAACAGAACAAACUUCCUCC	GAAGGAGCUUUGCUCUGUUUUG	Translation	1	Gh_A07G0041
29	Gh_D09G0526	3	9.498	1	20	4019	4038	CAGAACAGAACAAACUUCCU	AUGAACUUUGUCCUGUUCUG	Translation	1	Gh_D09G0526	gga:396237	MYO5A; myosin VA (heavy chain 12, myoxin) ; K10357 myosin V	GO:0005524|ATP binding ; GO:0005515|protein binding ; GO:0016459|myosin complex ; GO:0003774|motor activity
29	Gh_A09G0530	3	11.208	1	20	4010	4029	CAGAACAGAACAAACUUCCU	AUGAACUUUGUCCUGUUCUG	Translation	1	Gh_A09G0530	gga:396237	MYO5A; myosin VA (heavy chain 12, myoxin) ; K10357 myosin V	GO:0005524|ATP binding ; GO:0005515|protein binding ; GO:0016459|myosin complex ; GO:0003774|motor activity
31	Gh_D11G0557	2.5	15.754	1	21	1656	1676	CAUGAUGUCAGAACAGAACAA	UUGUUCUCUUCUAGCAUCAUG	Translation	1	Gh_D11G0557
31	Gh_A11G0479	2.5	15.754	1	21	1656	1676	CAUGAUGUCAGAACAGAACAA	UUGUUCUCUUCUAGCAUCAUG	Translation	1	Gh_A11G0479
31	Gh_D07G1352	3	18.19	1	21	2616	2636	CAUGAUGUCAGAACAGAACAA	UUGUUCUGUUGUGUCAUCAUU	Translation	1	Gh_D07G1352	ncr:NCU01470	vacuolar protein 8; K08332 vacuolar protein 8	GO:0005515|protein binding ; GO:0000151|ubiquitin ligase complex ; GO:0016567|protein ubiquitination ; GO:0004842|ubiquitin-protein ligase activity
31	Gh_A09G2194	3	19.478	1	20	818	837	CAUGAUGUCAGAACAGAACA	UGUUUUGCCCUGGCAUCAUG	Cleavage	1	Gh_A09G2194	ath:AT3G47350	ATHSD2; ATHSD2 (HYDROXYSTEROID DEHYDROGENASE 2); oxidoreductase ; K00071 11beta-hydroxysteroid dehydrogenase [EC:1.1.1.146]	GO:0008152|metabolic process ; GO:0016491|oxidoreductase activity
32	Gh_D07G0030	2.5	21.059	1	21	1312	1332	CAUGGGAAACUGUCCAGAUGG	UCUUCUGGACAGCUUUCCAUG	Translation	1	Gh_D07G0030
32	Gh_D07G0031	2.5	21.059	1	21	1261	1281	CAUGGGAAACUGUCCAGAUGG	UCUUCUGGACAGCUUUCCAUG	Translation	1	Gh_D07G0031
32	Gh_A07G0023	2.5	21.528	1	21	1261	1281	CAUGGGAAACUGUCCAGAUGG	UCUUCUGGACAGCUUUCCAUG	Translation	1	Gh_A07G0023			GO:0003682|chromatin binding
32	Gh_D05G0381	3	9.438	1	20	550	569	CAUGGGAAACUGUCCAGAUG	AAUCUAGACAGUUUUUCAUG	Cleavage	1	Gh_D05G0381
32	Gh_A05G0280	3	9.037	1	20	565	584	CAUGGGAAACUGUCCAGAUG	AAUCUAGACAGUUUUUCAUG	Cleavage	1	Gh_A05G0280
32	Gh_D12G2623	3	13.914	1	21	883	903	CAUGGGAAACUGUCCAGAUGG	UUAUAUGGACCGUUUUCCAUG	Translation	1	Gh_D12G2623	cfa:609679	PBX4; pre-B-cell leukemia homeobox 4 ; K09355 pre-B-cell leukemia transcription factor	GO:0005634|nucleus ; GO:0003677|DNA binding ; GO:0006355|regulation of transcription, DNA-dependent ; GO:0043565|sequence-specific DNA binding ; GO:0003700|sequence-specific DNA binding transcription factor activity
32	Gh_A12G2495	3	11.663	1	21	883	903	CAUGGGAAACUGUCCAGAUGG	UUAUAUGGACCGUUUUCCAUG	Translation	1	Gh_A12G2495	rno:361131	Pbx4; pre-B-cell leukemia homeobox 4 ; K09355 pre-B-cell leukemia transcription factor	GO:0005634|nucleus ; GO:0003677|DNA binding ; GO:0006355|regulation of transcription, DNA-dependent ; GO:0043565|sequence-specific DNA binding ; GO:0003700|sequence-specific DNA binding transcription factor activity
32	Gh_D02G1633	3	19.516	1	21	106	126	CAUGGGAAACUGUCCAGAUGG	UCAUCUGGCCGGGUUCCUAUG	Translation	1	Gh_D02G1633	rno:361131	Pbx4; pre-B-cell leukemia homeobox 4 ; K09355 pre-B-cell leukemia transcription factor	GO:0005634|nucleus ; GO:0003677|DNA binding ; GO:0006355|regulation of transcription, DNA-dependent ; GO:0043565|sequence-specific DNA binding ; GO:0003700|sequence-specific DNA binding transcription factor activity
33	Gh_D04G0172	2.5	19.318	1	20	1014	1033	CCAUGAUGUCAGAACAGAAC	UAUCUGUUCUGAUAUCAUGG	Cleavage	1	Gh_D04G0172	cre:CHLREDRAFT_103211	hypothetical protein ; K03297 small multidrug resistance protein, SMR family	GO:0016020|membrane ; GO:0005524|ATP binding ; GO:0000166|nucleotide binding ; GO:0017111|nucleoside-triphosphatase activity; GO:0016887|ATPase activity
33	Gh_A05G3418	2.5	22.062	1	20	1014	1033	CCAUGAUGUCAGAACAGAAC	UAUCUGUUCUGAUAUCAUGG	Cleavage	1	Gh_A05G3418	cre:CHLREDRAFT_103211	hypothetical protein ; K03297 small multidrug resistance protein, SMR family	GO:0016020|membrane ; GO:0005524|ATP binding ; GO:0000166|nucleotide binding ; GO:0017111|nucleoside-triphosphatase activity; GO:0016887|ATPase activity
33	Gh_A11G0479	2.5	15.458	1	21	1657	1677	CCAUGAUGUCAGAACAGAACA	UGUUCUCUUCUAGCAUCAUGG	Translation	1	Gh_A11G0479
33	Gh_D11G0557	2.5	15.458	1	21	1657	1677	CCAUGAUGUCAGAACAGAACA	UGUUCUCUUCUAGCAUCAUGG	Translation	1	Gh_D11G0557
33	Gh_A05G2479	3	14.615	1	20	1056	1075	CCAUGAUGUCAGAACAGAAC	UAUCUGUUCUGAUAUUAUGG	Cleavage	1	Gh_A05G2479	cre:CHLREDRAFT_103211	hypothetical protein ; K03297 small multidrug resistance protein, SMR family	GO:0016020|membrane ; GO:0005524|ATP binding ; GO:0000166|nucleotide binding ; GO:0017111|nucleoside-triphosphatase activity; GO:0016887|ATPase activity
33	Gh_A09G2194	3	18.735	1	21	818	838	CCAUGAUGUCAGAACAGAACA	UGUUUUGCCCUGGCAUCAUGG	Cleavage	1	Gh_A09G2194	ath:AT3G47350	ATHSD2; ATHSD2 (HYDROXYSTEROID DEHYDROGENASE 2); oxidoreductase ; K00071 11beta-hydroxysteroid dehydrogenase [EC:1.1.1.146]	GO:0008152|metabolic process ; GO:0016491|oxidoreductase activity
35	Gh_A09G0504	3	21.445	1	21	787	807	GGAAACUGUCCAGAUGGAAGA	UCUUACAUUCGGACGGUUUCC	Cleavage	1	Gh_A09G0504
35	Gh_D09G0511	3	21.448	1	21	787	807	GGAAACUGUCCAGAUGGAAGA	UCUUACAUUCGGACGGUUUCC	Cleavage	1	Gh_D09G0511
35	Gh_D07G1413	3	14.563	1	20	532	551	GGAAACUGUCCAGAUGGAAG	CUUCCACCUGGGCAGUAUCC	Cleavage	1	Gh_D07G1413
35	Gh_A07G1303	3	13.182	1	20	682	701	GGAAACUGUCCAGAUGGAAG	CUUCCACCUGGGCAGUAUCC	Cleavage	1	Gh_A07G1303
36	Gh_D12G1873	2.5	23.088	1	20	489	508	GGGAAACUGUCCAGAUGGAA	UUCCAUCCGGAGGGUUUCCC	Translation	1	Gh_D12G1873	ath:AT5G50380	ATEXO70F1 (exocyst subunit EXO70 family protein F1); protein binding ; K07195 exocyst complex component 7	GO:0000145|exocyst ; GO:0006887|exocytosis
37	Gh_A06G0550	3	17.924	1	24	1083	1106	GUCAGAACAGAACAAACUUCCUCC	GAAGGAGCUUUGUUCUGUUUUGGU	Cleavage	1	Gh_A06G0550
37	Gh_D06G0617	3	17.819	1	24	1083	1106	GUCAGAACAGAACAAACUUCCUCC	GAAGGAGCUUUGUUCUGUUUUGGU	Cleavage	1	Gh_D06G0617
37	Gh_A02G1084	2.5	23.062	1	23	826	848	GUCAGAACAGAACAAACUUCCUC	GAUGAAGUUGAUUCUGUUCUGAU	Cleavage	1	Gh_A02G1084	vvi:100248990	hypothetical protein LOC100248990 ; K03070 preprotein translocase subunit SecA	GO:0016020|membrane ; GO:0006886|intracellular protein transport ; GO:0006605|protein targeting ; GO:0005524|ATP binding ; GO:0017038|protein import
37	Gh_D03G1749	2.5	24.524	1	23	826	848	GUCAGAACAGAACAAACUUCCUC	GAUGAAGUUGAUUCUGUUCUGAU	Cleavage	1	Gh_D03G1749	vvi:100248990	hypothetical protein LOC100248990 ; K03070 preprotein translocase subunit SecA	GO:0016020|membrane ; GO:0006886|intracellular protein transport ; GO:0006605|protein targeting ; GO:0005524|ATP binding ; GO:0017038|protein import
37	Gh_D01G1019	3	17.2	1	21	657	677	GUCAGAACAGAACAAACUUCC	GGAAGUUUGUUCUUUCUUGAC	Cleavage	1	Gh_D01G1019			GO:0003677|DNA binding
37	Gh_D10G0213	3	21.634	1	23	1817	1839	GUCAGAACAGAACAAACUUCCUC	GUGGAAGUUGGUUUUCUUCUGAU	Cleavage	1	Gh_D10G0213			GO:0005515|protein binding ; GO:0003725|double-stranded RNA binding
37	Gh_D12G2313	2.5	16.542	1	20	562	581	GUCAGAACAGAACAAACUUC	GCGGUUUGUUCUUUUCUGAC	Cleavage	1	Gh_D12G2313	pop:POPTR_817413	hypothetical protein ; K11979 E3 ubiquitin-protein ligase UBR7	GO:0005515|protein binding ; GO:0008270|zinc ion binding ; GO:0004842|ubiquitin-protein ligase activity
37	Gh_D09G0526	3	9.427	1	22	4019	4040	GUCAGAACAGAACAAACUUCCU	AUGAACUUUGUCCUGUUCUGAG	Translation	1	Gh_D09G0526	gga:396237	MYO5A; myosin VA (heavy chain 12, myoxin) ; K10357 myosin V	GO:0005524|ATP binding ; GO:0005515|protein binding ; GO:0016459|myosin complex ; GO:0003774|motor activity
37	Gh_A09G0530	3	11.133	1	22	4010	4031	GUCAGAACAGAACAAACUUCCU	AUGAACUUUGUCCUGUUCUGAG	Translation	1	Gh_A09G0530	gga:396237	MYO5A; myosin VA (heavy chain 12, myoxin) ; K10357 myosin V	GO:0005524|ATP binding ; GO:0005515|protein binding ; GO:0016459|myosin complex ; GO:0003774|motor activity
38	Gh_A06G0550	2.5	17.777	1	21	1085	1105	UCAGAACAGAACAAACUUCCU	AGGAGCUUUGUUCUGUUUUGG	Cleavage	1	Gh_A06G0550
38	Gh_D06G0617	2.5	17.84	1	21	1085	1105	UCAGAACAGAACAAACUUCCU	AGGAGCUUUGUUCUGUUUUGG	Cleavage	1	Gh_D06G0617
38	Gh_D10G0213	3	22.888	1	20	1819	1838	UCAGAACAGAACAAACUUCC	GGAAGUUGGUUUUCUUCUGA	Cleavage	1	Gh_D10G0213			GO:0005515|protein binding ; GO:0003725|double-stranded RNA binding
38	Gh_A02G1084	3	24.3	1	21	827	847	UCAGAACAGAACAAACUUCCU	AUGAAGUUGAUUCUGUUCUGA	Cleavage	1	Gh_A02G1084	vvi:100248990	hypothetical protein LOC100248990 ; K03070 preprotein translocase subunit SecA	GO:0016020|membrane ; GO:0006886|intracellular protein transport ; GO:0006605|protein targeting ; GO:0005524|ATP binding ; GO:0017038|protein import
38	Gh_D09G0526	3	9.468	1	21	4019	4039	UCAGAACAGAACAAACUUCCU	AUGAACUUUGUCCUGUUCUGA	Translation	1	Gh_D09G0526	gga:396237	MYO5A; myosin VA (heavy chain 12, myoxin) ; K10357 myosin V	GO:0005524|ATP binding ; GO:0005515|protein binding ; GO:0016459|myosin complex ; GO:0003774|motor activity
38	Gh_A09G0530	3	11.178	1	21	4010	4030	UCAGAACAGAACAAACUUCCU	AUGAACUUUGUCCUGUUCUGA	Translation	1	Gh_A09G0530	gga:396237	MYO5A; myosin VA (heavy chain 12, myoxin) ; K10357 myosin V	GO:0005524|ATP binding ; GO:0005515|protein binding ; GO:0016459|myosin complex ; GO:0003774|motor activity
38	Gh_A05G3998	3	12.142	1	21	1283	1303	UCAGAACAGAACAAACUUCCU	GGGAAGUUGGUAAUGUUCUGA	Translation	1	Gh_A05G3998
39	Gh_A06G0550	2.5	17.777	1	23	1083	1105	UCAGAACAGAACAAACUUCCUCC	GAAGGAGCUUUGUUCUGUUUUGG	Cleavage	1	Gh_A06G0550
39	Gh_D06G0617	2.5	17.84	1	23	1083	1105	UCAGAACAGAACAAACUUCCUCC	GAAGGAGCUUUGUUCUGUUUUGG	Cleavage	1	Gh_D06G0617
39	Gh_A02G1084	3	24.3	1	22	826	847	UCAGAACAGAACAAACUUCCUC	GAUGAAGUUGAUUCUGUUCUGA	Cleavage	1	Gh_A02G1084	vvi:100248990	hypothetical protein LOC100248990 ; K03070 preprotein translocase subunit SecA	GO:0016020|membrane ; GO:0006886|intracellular protein transport ; GO:0006605|protein targeting ; GO:0005524|ATP binding ; GO:0017038|protein import
39	Gh_D10G0213	3	22.888	1	24	1815	1838	UCAGAACAGAACAAACUUCCUCCU	ACGUGGAAGUUGGUUUUCUUCUGA	Cleavage	1	Gh_D10G0213			GO:0005515|protein binding ; GO:0003725|double-stranded RNA binding
39	Gh_A05G3998	3	12.142	1	22	1282	1303	UCAGAACAGAACAAACUUCCUC	GGGGAAGUUGGUAAUGUUCUGA	Translation	1	Gh_A05G3998
39	Gh_D09G0526	3	9.468	1	21	4019	4039	UCAGAACAGAACAAACUUCCU	AUGAACUUUGUCCUGUUCUGA	Translation	1	Gh_D09G0526	gga:396237	MYO5A; myosin VA (heavy chain 12, myoxin) ; K10357 myosin V	GO:0005524|ATP binding ; GO:0005515|protein binding ; GO:0016459|myosin complex ; GO:0003774|motor activity
39	Gh_A09G0530	3	11.178	1	21	4010	4030	UCAGAACAGAACAAACUUCCU	AUGAACUUUGUCCUGUUCUGA	Translation	1	Gh_A09G0530	gga:396237	MYO5A; myosin VA (heavy chain 12, myoxin) ; K10357 myosin V	GO:0005524|ATP binding ; GO:0005515|protein binding ; GO:0016459|myosin complex ; GO:0003774|motor activity
40	Gh_A13G1011	2.5	20.726	1	21	300	320	UCAGCAUUGAUGUGGACGAAU	AUUCGUUCAGAUUGAUGCUGA	Cleavage	1	Gh_A13G1011	ath:AT1G35530	DEAD/DEAH box helicase, putative ; K10896 fanconi anemia group M protein [EC:3.6.1.-]	GO:0003677|DNA binding ; GO:0016787|hydrolase activity ; GO:0005524|ATP binding ; GO:0004386|helicase activity ; GO:0003676|nucleic acid binding
40	Gh_D13G2497	2.5	21.382	1	21	288	308	UCAGCAUUGAUGUGGACGAAU	AUUCGUUCAGAUUGAUGCUGA	Cleavage	1	Gh_D13G2497	ath:AT1G35530	DEAD/DEAH box helicase, putative ; K10896 fanconi anemia group M protein [EC:3.6.1.-]	GO:0003677|DNA binding ; GO:0016787|hydrolase activity ; GO:0005524|ATP binding ; GO:0004386|helicase activity ; GO:0003676|nucleic acid binding
40	Gh_D11G1492	2.5	18.754	1	20	646	665	UCAGCAUUGAUGUGGACGAA	CUUGUCUACAUCGAUGCUGA	Cleavage	1	Gh_D11G1492	cin:100180425	similar to F-box and leucine-rich repeat protein 20 ; K10286 F-box and leucine-rich repeat protein 20
40	Gh_D11G2116	3	14.681	1	20	574	593	UCAGCAUUGAUGUGGACGAA	AACGUUCACAUCAGUGCUGA	Cleavage	1	Gh_D11G2116
40	Gh_D05G1453	3	13.085	1	21	810	830	UCAGCAUUGAUGUGGACGAAU	AUUCAUCUACAUCAAUGCUUA	Cleavage	1	Gh_D05G1453			GO:0016788|hydrolase activity, acting on ester bonds ; GO:0006629|lipid metabolic process
40	Gh_A05G1282	3	12.358	1	21	810	830	UCAGCAUUGAUGUGGACGAAU	AUUCAUCUACAUCAAUGCUUA	Cleavage	1	Gh_A05G1282			GO:0016788|hydrolase activity, acting on ester bonds ; GO:0006629|lipid metabolic process
40	Gh_D12G1598	3	17.308	1	21	1245	1265	UCAGCAUUGAUGUGGACGAAU	ACUUGUUCAUAUCGAUGCUGA	Cleavage	1	Gh_D12G1598	cbr:CBG01494	Hypothetical protein CBG01494 ; K01953 asparagine synthase (glutamine-hydrolysing) [EC:6.3.5.4]	GO:0008152|metabolic process ; GO:0006529|asparagine biosynthetic process ; GO:0004066|asparagine synthase (glutamine-hydrolyzing) activity
40	Gh_D06G1919	3	20.146	1	21	698	718	UCAGCAUUGAUGUGGACGAAU	AUCUUUCUACAUCAAUGCUGA	Cleavage	1	Gh_D06G1919	osa:4328330	Os02g0152800; hypothetical protein ; K03006 DNA-directed RNA polymerase II subunit A [EC:2.7.7.6]	GO:0003899|DNA-directed RNA polymerase activity ; GO:0003677|DNA binding ; GO:0006351|transcription, DNA-dependent
40	Gh_A06G1549	3	20.74	1	21	698	718	UCAGCAUUGAUGUGGACGAAU	AUCUUUCUACAUCAAUGCUGA	Cleavage	1	Gh_A06G1549	osa:4328330	Os02g0152800; hypothetical protein ; K03006 DNA-directed RNA polymerase II subunit A [EC:2.7.7.6]	GO:0003899|DNA-directed RNA polymerase activity ; GO:0003677|DNA binding ; GO:0006351|transcription, DNA-dependent
40	Gh_A11G1343	3	21.654	1	20	607	626	UCAGCAUUGAUGUGGACGAA	CUGGUCUACAUCGAUGCUGA	Cleavage	1	Gh_A11G1343	cin:100180425	similar to F-box and leucine-rich repeat protein 20 ; K10286 F-box and leucine-rich repeat protein 20
40	Gh_D12G1392	3	10.468	1	20	82	101	UCAGCAUUGAUGUGGACGAA	UUUUUCCACAUAAAUGUUGA	Translation	1	Gh_D12G1392	sbi:SORBI_01g035310	SORBIDRAFT_01g035310; hypothetical protein ; K11982 E3 ubiquitin-protein ligase RNF115/126 [EC:6.3.2.19]	GO:0005515|protein binding ; GO:0008270|zinc ion binding
41	Gh_D11G2116	3	14.681	1	24	570	593	UCAGCAUUGAUGUGGACGAAUUCU	GGGAAACGUUCACAUCAGUGCUGA	Cleavage	1	Gh_D11G2116
41	Gh_A05G1282	3	12.358	1	22	809	830	UCAGCAUUGAUGUGGACGAAUU	AAUUCAUCUACAUCAAUGCUUA	Cleavage	1	Gh_A05G1282			GO:0016788|hydrolase activity, acting on ester bonds ; GO:0006629|lipid metabolic process
41	Gh_D05G1453	3	13.085	1	22	809	830	UCAGCAUUGAUGUGGACGAAUU	AAUUCAUCUACAUCAAUGCUUA	Cleavage	1	Gh_D05G1453			GO:0016788|hydrolase activity, acting on ester bonds ; GO:0006629|lipid metabolic process
41	Gh_D06G1919	3	20.146	1	23	696	718	UCAGCAUUGAUGUGGACGAAUUC	GGAUCUUUCUACAUCAAUGCUGA	Cleavage	1	Gh_D06G1919	osa:4328330	Os02g0152800; hypothetical protein ; K03006 DNA-directed RNA polymerase II subunit A [EC:2.7.7.6]	GO:0003899|DNA-directed RNA polymerase activity ; GO:0003677|DNA binding ; GO:0006351|transcription, DNA-dependent
41	Gh_A06G1549	3	20.74	1	23	696	718	UCAGCAUUGAUGUGGACGAAUUC	GGAUCUUUCUACAUCAAUGCUGA	Cleavage	1	Gh_A06G1549	osa:4328330	Os02g0152800; hypothetical protein ; K03006 DNA-directed RNA polymerase II subunit A [EC:2.7.7.6]	GO:0003899|DNA-directed RNA polymerase activity ; GO:0003677|DNA binding ; GO:0006351|transcription, DNA-dependent
41	Gh_A13G1011	2.5	20.726	1	21	300	320	UCAGCAUUGAUGUGGACGAAU	AUUCGUUCAGAUUGAUGCUGA	Cleavage	1	Gh_A13G1011	ath:AT1G35530	DEAD/DEAH box helicase, putative ; K10896 fanconi anemia group M protein [EC:3.6.1.-]	GO:0003677|DNA binding ; GO:0016787|hydrolase activity ; GO:0005524|ATP binding ; GO:0004386|helicase activity ; GO:0003676|nucleic acid binding
41	Gh_D13G2497	2.5	21.382	1	21	288	308	UCAGCAUUGAUGUGGACGAAU	AUUCGUUCAGAUUGAUGCUGA	Cleavage	1	Gh_D13G2497	ath:AT1G35530	DEAD/DEAH box helicase, putative ; K10896 fanconi anemia group M protein [EC:3.6.1.-]	GO:0003677|DNA binding ; GO:0016787|hydrolase activity ; GO:0005524|ATP binding ; GO:0004386|helicase activity ; GO:0003676|nucleic acid binding
41	Gh_D11G1492	2.5	18.754	1	20	646	665	UCAGCAUUGAUGUGGACGAA	CUUGUCUACAUCGAUGCUGA	Cleavage	1	Gh_D11G1492	cin:100180425	similar to F-box and leucine-rich repeat protein 20 ; K10286 F-box and leucine-rich repeat protein 20
41	Gh_D12G1598	3	17.308	1	22	1244	1265	UCAGCAUUGAUGUGGACGAAUU	GACUUGUUCAUAUCGAUGCUGA	Cleavage	1	Gh_D12G1598	cbr:CBG01494	Hypothetical protein CBG01494 ; K01953 asparagine synthase (glutamine-hydrolysing) [EC:6.3.5.4]	GO:0008152|metabolic process ; GO:0006529|asparagine biosynthetic process ; GO:0004066|asparagine synthase (glutamine-hydrolyzing) activity
41	Gh_A11G1343	3	21.654	1	20	607	626	UCAGCAUUGAUGUGGACGAA	CUGGUCUACAUCGAUGCUGA	Cleavage	1	Gh_A11G1343	cin:100180425	similar to F-box and leucine-rich repeat protein 20 ; K10286 F-box and leucine-rich repeat protein 20
41	Gh_D12G1392	3	10.468	1	22	80	101	UCAGCAUUGAUGUGGACGAAUU	AUUUUUUCCACAUAAAUGUUGA	Translation	1	Gh_D12G1392	sbi:SORBI_01g035310	SORBIDRAFT_01g035310; hypothetical protein ; K11982 E3 ubiquitin-protein ligase RNF115/126 [EC:6.3.2.19]	GO:0005515|protein binding ; GO:0008270|zinc ion binding
42	Gh_A08G1561	3	21.092	1	20	188	207	UCUGAAUUCAGCAUUGAUGU	ACAUCAAUGCUCAGUUCCGA	Translation	1	Gh_A08G1561	pop:POPTR_823742	F3H1; flavonoid 3'-hydroxylase ; K05280 flavonoid 3'-monooxygenase [EC:1.14.13.21]	GO:0009055|electron carrier activity ; GO:0020037|heme binding ; GO:0016705|oxidoreductase activity, acting on paired donors, with incorporation or reduction of molecular oxygen ; GO:0005506|iron ion binding ; GO:0055114|oxidation-reduction process
42	Gh_A12G2614	3	13.122	1	20	380	399	UCUGAAUUCAGCAUUGAUGU	ACGACAAUGCUGAAUUCCGA	Cleavage	1	Gh_A12G2614	uma:UM01175.1	hypothetical protein; K03514 DNA polymerase sigma subunit [EC:2.7.7.7]	GO:0016779|nucleotidyltransferase activity
42	Gh_D05G1700	3	24.902	1	20	1040	1059	UCUGAAUUCAGCAUUGAUGU	AUGUGAAUGCUGCAUUCAGA	Cleavage	1	Gh_D05G1700	ath:AT1G42970	GAPB; GAPB (GLYCERALDEHYDE-3-PHOSPHATE DEHYDROGENASE B SUBUNIT); glyceraldehyde-3-phosphate dehydrogenase ; K05298 glyceraldehyde-3-phosphate dehydrogenase (NADP+) (phosphorylating) [EC:1.2.1.13]	GO:0016620|oxidoreductase activity, acting on the aldehyde or oxo group of donors, NAD or NADP as acceptor ; GO:0055114|oxidation-reduction process
42	Gh_A05G1529	3	24.477	1	20	1040	1059	UCUGAAUUCAGCAUUGAUGU	AUGUGAAUGCUGCAUUCAGA	Cleavage	1	Gh_A05G1529	ath:AT1G42970	GAPB; GAPB (GLYCERALDEHYDE-3-PHOSPHATE DEHYDROGENASE B SUBUNIT); glyceraldehyde-3-phosphate dehydrogenase ; K05298 glyceraldehyde-3-phosphate dehydrogenase (NADP+) (phosphorylating) [EC:1.2.1.13]	GO:0016620|oxidoreductase activity, acting on the aldehyde or oxo group of donors, NAD or NADP as acceptor ; GO:0055114|oxidation-reduction process
42	Gh_D01G0979	3	13.818	1	20	1516	1535	UCUGAAUUCAGCAUUGAUGU	GCAUCAUUACUGGAUUCAGA	Cleavage	1	Gh_D01G0979	ani:AN5906.2	hypothetical protein ; K09561 STIP1 homology and U-box containing protein 1 [EC:6.3.2.19]	GO:0000151|ubiquitin ligase complex ; GO:0016567|protein ubiquitination ; GO:0004842|ubiquitin-protein ligase activity
42	Gh_D11G2114	3	21.268	1	20	1007	1026	UCUGAAUUCAGCAUUGAUGU	ACUUAAAAGCUGAAUUCAGA	Cleavage	1	Gh_D11G2114	ath:AT4G01070	GT72B1; GT72B1; UDP-glucosyltransferase/ UDP-glycosyltransferase/ transferase, transferring glycosyl groups ; K08237 hydroquinone glucosyltransferase [EC:2.4.1.218]	GO:0008152|metabolic process ; GO:0016758|transferase activity, transferring hexosyl groups
43	Gh_D13G2488	3	14.01	1	21	37	57	UGAUGAAAUUGAAAACUCUGA	UUAGGGUUUAUGAUUUCAUCA	Cleavage	1	Gh_D13G2488
43	Gh_A13G1687	3	17.446	1	21	37	57	UGAUGAAAUUGAAAACUCUGA	UUAGGGUUUAUGAUUUCAUCA	Cleavage	1	Gh_A13G1687
43	Gh_D12G0090	3	17.498	1	21	845	865	UGAUGAAAUUGAAAACUCUGA	UUGGGGUUUACAAUUUCAUUA	Cleavage	1	Gh_D12G0090	vvi:100244225	GSVIVT00023549001; hypothetical protein LOC100244225 ; K03549 KUP system potassium uptake protein	GO:0016020|membrane ; GO:0071805|potassium ion transmembrane transport ; GO:0015079|potassium ion transmembrane transporter activity
43	Gh_A12G0074	3	16.66	1	21	845	865	UGAUGAAAUUGAAAACUCUGA	UUGGGGUUUACAAUUUCAUUA	Cleavage	1	Gh_A12G0074	vvi:100244225	GSVIVT00023549001; hypothetical protein LOC100244225 ; K03549 KUP system potassium uptake protein	GO:0016020|membrane ; GO:0071805|potassium ion transmembrane transport ; GO:0015079|potassium ion transmembrane transporter activity
43	Gh_Sca004867G04	2.5	15.911	1	20	391	410	UGAUGAAAUUGAAAACUCUG	CAGGGUUUUCAAGUUUGUCA	Cleavage	1	Gh_Sca004867G04	vvi:100259534	GSVIVT00029807001; hypothetical protein LOC100259534 ; K07375 tubulin beta	GO:0051258|protein polymerization ; GO:0005874|microtubule ; GO:0043234|protein complex ; GO:0006184|GTP catabolic process ; GO:0007017|microtubule-based process ; GO:0005525|GTP binding ; GO:0005200|structural constituent of cytoskeleton; GO:0003924|GTPase activity
43	Gh_D05G1052	2.5	15.86	1	20	391	410	UGAUGAAAUUGAAAACUCUG	CAGGGUUUUCAAGUUUGUCA	Cleavage	1	Gh_D05G1052	pop:POPTR_708103	TUB7; tubulin, beta chain ; K07375 tubulin beta	GO:0051258|protein polymerization ; GO:0005874|microtubule ; GO:0043234|protein complex ; GO:0006184|GTP catabolic process ; GO:0007017|microtubule-based process ; GO:0005525|GTP binding ; GO:0005200|structural constituent of cytoskeleton; GO:0003924|GTPase activity
43	Gh_A09G0190	3	13.945	1	21	205	225	UGAUGAAAUUGAAAACUCUGA	UCAGAGUUAUUGAAUUCAUCA	Cleavage	1	Gh_A09G0190
43	Gh_D09G0180	3	13.261	1	21	205	225	UGAUGAAAUUGAAAACUCUGA	UCAGAGUUAUUGAAUUCAUCA	Cleavage	1	Gh_D09G0180
43	Gh_A07G2355	3	23.717	1	20	1250	1269	UGAUGAAAUUGAAAACUCUG	CGGAGUUGUUAAUUUCAUCC	Cleavage	1	Gh_A07G2355	tet:TTHERM_00391570	DNA polymerase family B containing protein (EC:2.7.7.7); K02350 DNA polymerase zeta subunit [EC:2.7.7.7]	GO:0005515|protein binding
43	Gh_D07G0113	3	23.019	1	20	1250	1269	UGAUGAAAUUGAAAACUCUG	CGGAGUUGUUAAUUUCAUCC	Cleavage	1	Gh_D07G0113	tet:TTHERM_00391570	DNA polymerase family B containing protein (EC:2.7.7.7); K02350 DNA polymerase zeta subunit [EC:2.7.7.7]	GO:0005515|protein binding
43	Gh_D12G2145	2.5	16.665	1	20	691	710	UGAUGAAAUUGAAAACUCUG	CAGAGUUUGCCAUUUCAUCG	Translation	1	Gh_D12G2145
43	Gh_A12G1966	2.5	17.133	1	20	691	710	UGAUGAAAUUGAAAACUCUG	CAGAGUUUGCCAUUUCAUCG	Translation	1	Gh_A12G1966
43	Gh_D01G0792	3	11.867	1	20	605	624	UGAUGAAAUUGAAAACUCUG	AAGAGUUUCCAAGUUCAUCA	Cleavage	1	Gh_D01G0792	ath:AT1G79180	AtMYB63 (myb domain protein 63); DNA binding / transcription factor ; K09422 myb proto-oncogene protein, plant	GO:0003682|chromatin binding
43	Gh_A01G0770	3	11.569	1	20	605	624	UGAUGAAAUUGAAAACUCUG	AAGAGUUUCCAAGUUCAUCA	Cleavage	1	Gh_A01G0770	ath:AT1G79180	AtMYB63 (myb domain protein 63); DNA binding / transcription factor ; K09422 myb proto-oncogene protein, plant	GO:0003682|chromatin binding
43	Gh_A11G0146	3	15.462	1	20	38	57	UGAUGAAAUUGAAAACUCUG	CAGGGUCUUCAAGUUCAUCG	Cleavage	1	Gh_A11G0146
43	Gh_A09G1343	3	16.87	1	20	818	837	UGAUGAAAUUGAAAACUCUG	CAGAGGUUUCACAUUCAUCA	Translation	1	Gh_A09G1343
43	Gh_D09G1345	3	17.427	1	20	818	837	UGAUGAAAUUGAAAACUCUG	CAGAGGUUUCACAUUCAUCA	Translation	1	Gh_D09G1345
44	Gh_A13G1687	3	17.446	1	21	37	57	UGAUGAAAUUGAAAACUCUGA	UUAGGGUUUAUGAUUUCAUCA	Cleavage	1	Gh_A13G1687
44	Gh_D13G2488	3	14.01	1	21	37	57	UGAUGAAAUUGAAAACUCUGA	UUAGGGUUUAUGAUUUCAUCA	Cleavage	1	Gh_D13G2488
44	Gh_D12G0090	3	17.498	1	21	845	865	UGAUGAAAUUGAAAACUCUGA	UUGGGGUUUACAAUUUCAUUA	Cleavage	1	Gh_D12G0090	vvi:100244225	GSVIVT00023549001; hypothetical protein LOC100244225 ; K03549 KUP system potassium uptake protein	GO:0016020|membrane ; GO:0071805|potassium ion transmembrane transport ; GO:0015079|potassium ion transmembrane transporter activity
44	Gh_A12G0074	3	16.66	1	21	845	865	UGAUGAAAUUGAAAACUCUGA	UUGGGGUUUACAAUUUCAUUA	Cleavage	1	Gh_A12G0074	vvi:100244225	GSVIVT00023549001; hypothetical protein LOC100244225 ; K03549 KUP system potassium uptake protein	GO:0016020|membrane ; GO:0071805|potassium ion transmembrane transport ; GO:0015079|potassium ion transmembrane transporter activity
44	Gh_Sca004867G04	2.5	15.911	1	22	389	410	UGAUGAAAUUGAAAACUCUGAA	UGCAGGGUUUUCAAGUUUGUCA	Cleavage	1	Gh_Sca004867G04	vvi:100259534	GSVIVT00029807001; hypothetical protein LOC100259534 ; K07375 tubulin beta	GO:0051258|protein polymerization ; GO:0005874|microtubule ; GO:0043234|protein complex ; GO:0006184|GTP catabolic process ; GO:0007017|microtubule-based process ; GO:0005525|GTP binding ; GO:0005200|structural constituent of cytoskeleton; GO:0003924|GTPase activity
44	Gh_D05G1052	2.5	15.86	1	22	389	410	UGAUGAAAUUGAAAACUCUGAA	UGCAGGGUUUUCAAGUUUGUCA	Cleavage	1	Gh_D05G1052	pop:POPTR_708103	TUB7; tubulin, beta chain ; K07375 tubulin beta	GO:0051258|protein polymerization ; GO:0005874|microtubule ; GO:0043234|protein complex ; GO:0006184|GTP catabolic process ; GO:0007017|microtubule-based process ; GO:0005525|GTP binding ; GO:0005200|structural constituent of cytoskeleton; GO:0003924|GTPase activity
44	Gh_A09G0190	3	13.945	1	21	205	225	UGAUGAAAUUGAAAACUCUGA	UCAGAGUUAUUGAAUUCAUCA	Cleavage	1	Gh_A09G0190
44	Gh_D09G0180	3	13.261	1	21	205	225	UGAUGAAAUUGAAAACUCUGA	UCAGAGUUAUUGAAUUCAUCA	Cleavage	1	Gh_D09G0180
44	Gh_D12G2145	2.5	16.665	1	22	689	710	UGAUGAAAUUGAAAACUCUGAA	UCCAGAGUUUGCCAUUUCAUCG	Translation	1	Gh_D12G2145
44	Gh_A12G1966	2.5	17.133	1	22	689	710	UGAUGAAAUUGAAAACUCUGAA	UCCAGAGUUUGCCAUUUCAUCG	Translation	1	Gh_A12G1966
44	Gh_A07G2355	3	23.717	1	20	1250	1269	UGAUGAAAUUGAAAACUCUG	CGGAGUUGUUAAUUUCAUCC	Cleavage	1	Gh_A07G2355	tet:TTHERM_00391570	DNA polymerase family B containing protein (EC:2.7.7.7); K02350 DNA polymerase zeta subunit [EC:2.7.7.7]	GO:0005515|protein binding
44	Gh_D07G0113	3	23.019	1	20	1250	1269	UGAUGAAAUUGAAAACUCUG	CGGAGUUGUUAAUUUCAUCC	Cleavage	1	Gh_D07G0113	tet:TTHERM_00391570	DNA polymerase family B containing protein (EC:2.7.7.7); K02350 DNA polymerase zeta subunit [EC:2.7.7.7]	GO:0005515|protein binding
44	Gh_A01G0770	3	11.569	1	20	605	624	UGAUGAAAUUGAAAACUCUG	AAGAGUUUCCAAGUUCAUCA	Cleavage	1	Gh_A01G0770	ath:AT1G79180	AtMYB63 (myb domain protein 63); DNA binding / transcription factor ; K09422 myb proto-oncogene protein, plant	GO:0003682|chromatin binding
44	Gh_D01G0792	3	11.867	1	20	605	624	UGAUGAAAUUGAAAACUCUG	AAGAGUUUCCAAGUUCAUCA	Cleavage	1	Gh_D01G0792	ath:AT1G79180	AtMYB63 (myb domain protein 63); DNA binding / transcription factor ; K09422 myb proto-oncogene protein, plant	GO:0003682|chromatin binding
44	Gh_A11G0146	3	15.462	1	20	38	57	UGAUGAAAUUGAAAACUCUG	CAGGGUCUUCAAGUUCAUCG	Cleavage	1	Gh_A11G0146
45	Gh_D08G1617	3	16.093	1	21	762	782	UGAUGUGGACGAAUUCUUUGA	UCAAUGGAUUCGUUCACGUUA	Cleavage	1	Gh_D08G1617
45	Gh_D06G0311	3	14.29	1	20	278	297	UGAUGUGGACGAAUUCUUUG	UAGGGAAUUUGUCCAUGUCA	Cleavage	1	Gh_D06G0311	osa:4329639	Os02g0552600; hypothetical protein ; K03660 N-glycosylase/DNA lyase [EC:3.2.2.- 4.2.99.18]	GO:0004713|protein tyrosine kinase activity; GO:0005524|ATP binding ; GO:0005515|protein binding ; GO:0004672|protein kinase activity ; GO:0006468|protein phosphorylation
45	Gh_D11G0304	3	16.486	1	20	311	330	UGAUGUGGACGAAUUCUUUG	GAAAGAAUUCUUCCAUGUCA	Translation	1	Gh_D11G0304
45	Gh_A03G0564	3	6.87	1	20	888	907	UGAUGUGGACGAAUUCUUUG	UAAAGAAUUCAUCCGUAUUA	Translation	1	Gh_A03G0564
45	Gh_D03G0967	3	8.962	1	20	888	907	UGAUGUGGACGAAUUCUUUG	UAAAGAAUUCAUCCGUAUUA	Translation	1	Gh_D03G0967
45	Gh_A12G2264	2.5	13.015	1	20	4014	4033	UGAUGUGGACGAAUUCUUUG	CAAAGAAUUCUAUCACAUCA	Translation	1	Gh_A12G2264	vvi:100264001	hypothetical protein LOC100264001 ; K03544 ATP-dependent Clp protease ATP-binding subunit ClpX	GO:0003677|DNA binding ; GO:0005524|ATP binding ; GO:0005515|protein binding ; GO:0000166|nucleotide binding ; GO:0017111|nucleoside-triphosphatase activity; GO:0008270|zinc ion binding
45	Gh_A12G2370	3	16.757	1	21	881	900	UGAUGUGGACGAAUUCUUUGA	UCAAAGAAUUUG-CCACAUCG	Translation	1	Gh_A12G2370	ath:AT5G51890	peroxidase ; K00430 peroxidase [EC:1.11.1.7]	GO:0006979|response to oxidative stress ; GO:0020037|heme binding ; GO:0004601|peroxidase activity ; GO:0055114|oxidation-reduction process
45	Gh_D02G2350	3	19.442	1	20	1302	1321	UGAUGUGGACGAAUUCUUUG	CAAGGAGCUCUUCCACAUCA	Translation	1	Gh_D02G2350
45	Gh_D12G2413	3	12.871	1	20	4014	4033	UGAUGUGGACGAAUUCUUUG	CAAAGAAUUCUAUCACAUUA	Translation	1	Gh_D12G2413	vvi:100261347	hypothetical protein LOC100261347 ; K11449 jumonji domain-containing protein 1 [EC:1.14.11.-]	GO:0003677|DNA binding ; GO:0005515|protein binding ; GO:0008270|zinc ion binding
46	Gh_D05G1482	1	13.034	1	20	42	61	UGGAAGAAGAAGAGGUAGUA	UACUACUUCUUCUUCUUCUA	Cleavage	1	Gh_D05G1482
46	Gh_A05G1312	1	11.967	1	20	36	55	UGGAAGAAGAAGAGGUAGUA	UACUACUUCUUCUUCUUCUA	Cleavage	1	Gh_A05G1312
46	Gh_A12G1365	2	14.084	1	20	630	649	UGGAAGAAGAAGAGGUAGUA	UAUUACUUCUUCUUCUUCUG	Cleavage	1	Gh_A12G1365
46	Gh_D12G1490	2.5	11.989	1	21	632	652	UGGAAGAAGAAGAGGUAGUAA	UUACUUCUUCUUCUUCUUCUG	Cleavage	1	Gh_D12G1490
46	Gh_D01G1105	2	5.138	1	20	147	166	UGGAAGAAGAAGAGGUAGUA	UAUUACUUCUUCUUCUUUUA	Cleavage	1	Gh_D01G1105
46	Gh_A12G0689	3	6.224	1	21	26	46	UGGAAGAAGAAGAGGUAGUAA	UUACUAUUUCUUUUUCUUUUG	Cleavage	1	Gh_A12G0689	bta:505355	PECI; peroxisomal D3,D2-enoyl-CoA isomerase (EC:5.3.3.8); K01825 dodecenoyl-CoA delta-isomerase [EC:5.3.3.8]	GO:0000062|fatty-acyl-CoA binding
46	Gh_D13G1052	2.5	15.386	1	21	152	172	UGGAAGAAGAAGAGGUAGUAA	UUAUUGCUUCUGCUUCUUCCA	Translation	1	Gh_D13G1052			GO:0046983|protein dimerization activity
46	Gh_D05G1051	2.5	8.489	1	20	63	82	UGGAAGAAGAAGAGGUAGUA	UGCUACUUCUUCUUCUUCUU	Cleavage	1	Gh_D05G1051	ath:AT5G11720	alpha-glucosidase 1 (AGLU1) ; K01187 alpha-glucosidase [EC:3.2.1.20]	GO:0004553|hydrolase activity, hydrolyzing O-glycosyl compounds ; GO:0005975|carbohydrate metabolic process
46	Gh_D07G0705	2.5	16.028	1	20	2460	2479	UGGAAGAAGAAGAGGUAGUA	UAUUGCUUCUUCUUCUUCCU	Cleavage	1	Gh_D07G0705	ath:AT5G38990	protein kinase family protein ; K04733 interleukin-1 receptor-associated kinase 4 [EC:2.7.11.1]	GO:0004713|protein tyrosine kinase activity; GO:0005524|ATP binding ; GO:0004674|protein serine/threonine kinase activity ; GO:0004672|protein kinase activity ; GO:0006468|protein phosphorylation
46	Gh_A10G1742	2.5	15.895	1	20	144	163	UGGAAGAAGAAGAGGUAGUA	UACUGCUUCUUCUUCUUCUU	Cleavage	1	Gh_A10G1742	tps:THAPSDRAFT_33911	hypothetical protein ; K10258 enoyl reductase [EC:1.3.1.-]	GO:0016627|oxidoreductase activity, acting on the CH-CH group of donors ; GO:0016021|integral to membrane ; GO:0005737|cytoplasm ; GO:0006629|lipid metabolic process
46	Gh_D04G1579	2	9.199	1	20	156	175	UGGAAGAAGAAGAGGUAGUA	UGCUUCUUCUUCUUCUUCCA	Cleavage	1	Gh_D04G1579	ath:AT4G34200	EDA9; EDA9 (embryo sac development arrest 9); NAD binding / amino acid binding / binding / catalytic/ cofactor binding / oxidoreductase, acting on the CH-OH group of donors, NAD or NADP as acceptor / phosphoglycerate dehydrogenase ; K00058 D-3-phosphoglycerate dehydrogenase [EC:1.1.1.95]	GO:0016616|oxidoreductase activity, acting on the CH-OH group of donors, NAD or NADP as acceptor ; GO:0016597|amino acid binding ; GO:0008152|metabolic process ; GO:0051287|NAD binding ; GO:0048037|cofactor binding ; GO:0006564|L-serine biosynthetic process; GO:0055114|oxidation-reduction process ; GO:0004617|phosphoglycerate dehydrogenase activity
46	Gh_A09G1759	3	4.608	1	21	111	131	UGGAAGAAGAAGAGGUAGUAA	UUGCUUCUUCUUCUUCUUCCU	Cleavage	1	Gh_A09G1759
46	Gh_A03G0529	3	10.319	1	21	20	40	UGGAAGAAGAAGAGGUAGUAA	UUACUACUUCUUCCUCUUCUU	Cleavage	1	Gh_A03G0529	pop:POPTR_824833	PtrcMsrA3; methionine sulfoxide reductase type ; K07304 peptide-methionine (S)-S-oxide reductase [EC:1.8.4.11]	GO:0008113|peptide-methionine (S)-S-oxide reductase activity ; GO:0055114|oxidation-reduction process
46	Gh_A06G1297	2.5	14.451	1	21	17	37	UGGAAGAAGAAGAGGUAGUAA	UUACUUCGUCUUCUUCUUUCA	Cleavage	1	Gh_A06G1297	mmu:17918	Myo5a; myosin VA ; K10357 myosin V	GO:0005515|protein binding
46	Gh_A06G1204	3	7.645	1	20	39	58	UGGAAGAAGAAGAGGUAGUA	CACUGCUUCUUCUUCUUCCU	Cleavage	1	Gh_A06G1204	vvi:100233055	GSVIVT00028307001, CUL4; cullin 4 ; K10609 cullin 4	GO:0006511|ubiquitin-dependent protein catabolic process ; GO:0031625|ubiquitin protein ligase binding ; GO:0031461|cullin-RING ubiquitin ligase complex
46	Gh_D10G1321	3	22.977	1	21	2053	2073	UGGAAGAAGAAGAGGUAGUAA	UUGGUAUCUCUUUUUCUUCUA	Cleavage	1	Gh_D10G1321	ath:AT3G59420	ACR4; ACR4 (ARABIDOPSIS CRINKLY4); kinase ; K00924	GO:0004713|protein tyrosine kinase activity; GO:0005524|ATP binding ; GO:0004674|protein serine/threonine kinase activity ; GO:0030247|polysaccharide binding ; GO:0004672|protein kinase activity ; GO:0006468|protein phosphorylation
46	Gh_A05G2934	3	17.229	1	21	1835	1855	UGGAAGAAGAAGAGGUAGUAA	UUGCUGCCUCUGUUUCUUCUA	Translation	1	Gh_A05G2934
46	Gh_D04G0718	3	15.091	1	21	1835	1855	UGGAAGAAGAAGAGGUAGUAA	UUGCUGCCUCUGUUUCUUCUA	Translation	1	Gh_D04G0718
46	Gh_D02G0785	3	5.007	1	20	7	26	UGGAAGAAGAAGAGGUAGUA	AACUACCUUUUCUUCUUCUU	Cleavage	1	Gh_D02G0785	ath:AT1G14370	APK2A; APK2A (PROTEIN KINASE 2A); kinase ; K00924	GO:0004713|protein tyrosine kinase activity; GO:0005524|ATP binding ; GO:0004674|protein serine/threonine kinase activity ; GO:0004672|protein kinase activity ; GO:0006468|protein phosphorylation
46	Gh_A02G0743	3	4.581	1	20	7	26	UGGAAGAAGAAGAGGUAGUA	AACUACCUUUUCUUCUUCUU	Cleavage	1	Gh_A02G0743	ath:AT1G14370	APK2A; APK2A (PROTEIN KINASE 2A); kinase ; K00924	GO:0004713|protein tyrosine kinase activity; GO:0005524|ATP binding ; GO:0004674|protein serine/threonine kinase activity ; GO:0004672|protein kinase activity ; GO:0006468|protein phosphorylation
46	Gh_D12G2745	3	14.444	1	21	119	139	UGGAAGAAGAAGAGGUAGUAA	UUGCCGCCUCUUCUUUUUCUA	Cleavage	1	Gh_D12G2745	osa:4344670	Os08g0151800; hypothetical protein ; K08232 monodehydroascorbate reductase (NADH) [EC:1.6.5.4]	GO:0050660|flavin adenine dinucleotide binding ; GO:0055114|oxidation-reduction process ; GO:0016491|oxidoreductase activity
46	Gh_A12G2674	3	13.691	1	21	119	139	UGGAAGAAGAAGAGGUAGUAA	UUGCCGCCUCUUCUUUUUCUA	Cleavage	1	Gh_A12G2674	osa:4344670	Os08g0151800; hypothetical protein ; K08232 monodehydroascorbate reductase (NADH) [EC:1.6.5.4]	GO:0050660|flavin adenine dinucleotide binding ; GO:0055114|oxidation-reduction process ; GO:0016491|oxidoreductase activity
46	Gh_D07G1170	2.5	10.827	1	20	202	221	UGGAAGAAGAAGAGGUAGUA	UACUUCUUCUUCUUCUUCCU	Cleavage	1	Gh_D07G1170	osa:4333912	Os03g0717000; hypothetical protein ; K00924	GO:0004713|protein tyrosine kinase activity; GO:0005524|ATP binding ; GO:0005515|protein binding ; GO:0004674|protein serine/threonine kinase activity ; GO:0004672|protein kinase activity ; GO:0006468|protein phosphorylation
46	Gh_D12G2038	2.5	7.434	1	20	102	121	UGGAAGAAGAAGAGGUAGUA	UCCUACUUCUUCUUCUUCCU	Cleavage	1	Gh_D12G2038
46	Gh_A12G1866	2.5	5.862	1	20	102	121	UGGAAGAAGAAGAGGUAGUA	UCCUACUUCUUCUUCUUCCU	Cleavage	1	Gh_A12G1866
46	Gh_A12G1251	3	5.917	1	20	240	259	UGGAAGAAGAAGAGGUAGUA	CACUACCUCUUCUUCAUCUA	Cleavage	1	Gh_A12G1251
46	Gh_D08G0685	2.5	11.909	1	20	729	748	UGGAAGAAGAAGAGGUAGUA	AACUUCUUCUUCUUCUUCCA	Cleavage	1	Gh_D08G0685
46	Gh_D05G3474	2.5	14.768	1	20	549	568	UGGAAGAAGAAGAGGUAGUA	UACUUCUUCUUCUUCUUCCC	Cleavage	1	Gh_D05G3474			GO:0003677|DNA binding ; GO:0006355|regulation of transcription, DNA-dependent
46	Gh_D05G2435	3	12.119	1	20	162	181	UGGAAGAAGAAGAGGUAGUA	UGUUGCUUCUUCUUCUUCCU	Cleavage	1	Gh_D05G2435	ssc:100037300	XIAP; X-linked inhibitor of apoptosis ; K04725 baculoviral IAP repeat-containing 2/3/4
46	Gh_A02G0297	3	1.187	1	20	25	44	UGGAAGAAGAAGAGGUAGUA	UGCUGCUUCUUCUUCUUCUU	Cleavage	1	Gh_A02G0297	ppp:PHYPADRAFT_177807	hypothetical protein ; K00276 primary-amine oxidase [EC:1.4.3.21]	GO:0008131|primary amine oxidase activity ; GO:0005507|copper ion binding ; GO:0048038|quinone binding ; GO:0055114|oxidation-reduction process ; GO:0009308|amine metabolic process
46	Gh_D11G2243	2.5	12.769	1	20	84	103	UGGAAGAAGAAGAGGUAGUA	UGCUGCUUCUGCUUCUUCCA	Translation	1	Gh_D11G2243	ath:AT1G75820	CLV1; CLV1 (CLAVATA 1); ATP binding / kinase/ protein serine/threonine kinase ; K00924	GO:0004713|protein tyrosine kinase activity; GO:0005524|ATP binding ; GO:0005515|protein binding ; GO:0004674|protein serine/threonine kinase activity ; GO:0004672|protein kinase activity ; GO:0006468|protein phosphorylation
46	Gh_A11G3159	2.5	11.991	1	20	84	103	UGGAAGAAGAAGAGGUAGUA	UGCUGCUUCUGCUUCUUCCA	Translation	1	Gh_A11G3159	ath:AT1G75820	CLV1; CLV1 (CLAVATA 1); ATP binding / kinase/ protein serine/threonine kinase ; K00924	GO:0004713|protein tyrosine kinase activity; GO:0005524|ATP binding ; GO:0005515|protein binding ; GO:0004674|protein serine/threonine kinase activity ; GO:0004672|protein kinase activity ; GO:0006468|protein phosphorylation
46	Gh_D09G0162	3	11.13	1	21	1075	1095	UGGAAGAAGAAGAGGUAGUAA	UUACUUCCUCUUCCUCUUCCU	Cleavage	1	Gh_D09G0162	ath:AT3G59420	ACR4; ACR4 (ARABIDOPSIS CRINKLY4); kinase ; K00924	GO:0004713|protein tyrosine kinase activity; GO:0005524|ATP binding ; GO:0004674|protein serine/threonine kinase activity ; GO:0030247|polysaccharide binding ; GO:0004672|protein kinase activity ; GO:0006468|protein phosphorylation
46	Gh_D10G1344	2.5	4.158	1	20	636	655	UGGAAGAAGAAGAGGUAGUA	UAUUUCUUCUUCUUCUUCUA	Cleavage	1	Gh_D10G1344
46	Gh_D08G2521	3	19.508	1	20	32	51	UGGAAGAAGAAGAGGUAGUA	UAUUACCUCUUCUUUUUGUA	Cleavage	1	Gh_D08G2521	fgr:FG00251.1	hypothetical protein; K01186 sialidase-1 [EC:3.2.1.18]
46	Gh_A04G1025	2.5	7.105	1	20	156	175	UGGAAGAAGAAGAGGUAGUA	UGCUUCUUCUUCUUUUUCCA	Cleavage	1	Gh_A04G1025	ath:AT4G34200	EDA9; EDA9 (embryo sac development arrest 9); NAD binding / amino acid binding / binding / catalytic/ cofactor binding / oxidoreductase, acting on the CH-OH group of donors, NAD or NADP as acceptor / phosphoglycerate dehydrogenase ; K00058 D-3-phosphoglycerate dehydrogenase [EC:1.1.1.95]	GO:0016616|oxidoreductase activity, acting on the CH-OH group of donors, NAD or NADP as acceptor ; GO:0016597|amino acid binding ; GO:0008152|metabolic process ; GO:0051287|NAD binding ; GO:0048037|cofactor binding ; GO:0006564|L-serine biosynthetic process; GO:0055114|oxidation-reduction process ; GO:0004617|phosphoglycerate dehydrogenase activity
46	Gh_D04G0542	2.5	18.26	1	20	132	151	UGGAAGAAGAAGAGGUAGUA	UUCUGUUUCUUCUUCUUCCA	Cleavage	1	Gh_D04G0542
46	Gh_A05G3098	2.5	18.26	1	20	132	151	UGGAAGAAGAAGAGGUAGUA	UUCUGUUUCUUCUUCUUCCA	Cleavage	1	Gh_A05G3098
46	Gh_D08G1705	3	4.472	1	21	149	169	UGGAAGAAGAAGAGGUAGUAA	UCACAACCUCUUCUUCUUCCU	Cleavage	1	Gh_D08G1705
46	Gh_D02G0676	3	0.642	1	21	44	64	UGGAAGAAGAAGAGGUAGUAA	UCACCAUUUCUUCUUCUUCCA	Cleavage	1	Gh_D02G0676	osa:4333912	Os03g0717000; hypothetical protein ; K00924	GO:0004713|protein tyrosine kinase activity; GO:0005524|ATP binding ; GO:0004674|protein serine/threonine kinase activity ; GO:0004672|protein kinase activity ; GO:0048544|recognition of pollen ; GO:0006468|protein phosphorylation
46	Gh_D13G1019	3	23.28	1	20	44	63	UGGAAGAAGAAGAGGUAGUA	UGUUACUUCUUUUUCUUCUG	Cleavage	1	Gh_D13G1019
46	Gh_D13G0982	3	14.589	1	21	1249	1269	UGGAAGAAGAAGAGGUAGUAA	UUACUACUACGUCUUCUUUCA	Translation	1	Gh_D13G0982			GO:0005515|protein binding
46	Gh_A10G0328	3	3.719	1	20	135	154	UGGAAGAAGAAGAGGUAGUA	AACUCCCUCUUCUUCUUCCU	Cleavage	1	Gh_A10G0328	ath:AT5G25930	leucine-rich repeat family protein / protein kinase family protein ; K00924	GO:0005515|protein binding
46	Gh_A09G2279	3	9.343	1	21	2	22	UGGAAGAAGAAGAGGUAGUAA	UGGCUGCCGCUUCUUCUUCCA	Cleavage	1	Gh_A09G2279	vvi:100233046	O-acetylserine(thiol)-lyase ; K01738 cysteine synthase A [EC:2.5.1.47]	GO:0006535|cysteine biosynthetic process from serine
46	Gh_D09G2034	3	9.591	1	21	2	22	UGGAAGAAGAAGAGGUAGUAA	UGGCUGCCGCUUCUUCUUCCA	Cleavage	1	Gh_D09G2034	vvi:100233046	O-acetylserine(thiol)-lyase ; K01738 cysteine synthase A [EC:2.5.1.47]	GO:0006535|cysteine biosynthetic process from serine
46	Gh_D07G0925	3	6.55	1	20	201	220	UGGAAGAAGAAGAGGUAGUA	CACCACCUCUUCUUCUUCCC	Cleavage	1	Gh_D07G0925			GO:0004553|hydrolase activity, hydrolyzing O-glycosyl compounds ; GO:0005975|carbohydrate metabolic process
46	Gh_A07G0853	3	6.55	1	20	201	220	UGGAAGAAGAAGAGGUAGUA	CACCACCUCUUCUUCUUCCC	Cleavage	1	Gh_A07G0853			GO:0004553|hydrolase activity, hydrolyzing O-glycosyl compounds ; GO:0005975|carbohydrate metabolic process
46	Gh_A01G0522	3	8.276	1	20	90	109	UGGAAGAAGAAGAGGUAGUA	CUCUUCCUCUUCUUCUUCCA	Cleavage	1	Gh_A01G0522	tpv:TP04_0461	hypothetical protein ; K03014 DNA-directed RNA Polymerase II subunit F	GO:0005198|structural molecule activity
46	Gh_A11G0046	3	17.31	1	20	201	220	UGGAAGAAGAAGAGGUAGUA	GACUGCUGCUUCUUCUUCCA	Cleavage	1	Gh_A11G0046	dme:Dmel_CG11680	mle; maleless (EC:2.7.7.- 3.6.1.3); K01509 adenosinetriphosphatase [EC:3.6.1.3]	GO:0005524|ATP binding ; GO:0004386|helicase activity ; GO:0003725|double-stranded RNA binding ; GO:0008026|ATP-dependent helicase activity ; GO:0003676|nucleic acid binding
46	Gh_D11G0050	3	21.401	1	20	201	220	UGGAAGAAGAAGAGGUAGUA	GACUGCUGCUUCUUCUUCCA	Cleavage	1	Gh_D11G0050	dme:Dmel_CG11680	mle; maleless (EC:2.7.7.- 3.6.1.3); K01509 adenosinetriphosphatase [EC:3.6.1.3]	GO:0005524|ATP binding ; GO:0004386|helicase activity ; GO:0003725|double-stranded RNA binding ; GO:0008026|ATP-dependent helicase activity ; GO:0003676|nucleic acid binding
46	Gh_A08G1804	3	9.03	1	21	443	463	UGGAAGAAGAAGAGGUAGUAA	UCGCUUCUUCUUCUUCUUCCA	Cleavage	1	Gh_A08G1804	vvi:100262205	hypothetical protein LOC100262205 ; K01955 carbamoyl-phosphate synthase large subunit [EC:6.3.5.5]
46	Gh_A08G1598	3	23.427	1	20	39	58	UGGAAGAAGAAGAGGUAGUA	UGCUUCCUCUUCUUCUUCUC	Cleavage	1	Gh_A08G1598
46	Gh_D08G0700	3	19.245	1	20	3711	3730	UGGAAGAAGAAGAGGUAGUA	UACUGUUUCUUCCUCUUUCA	Cleavage	1	Gh_D08G0700	cin:778879	zf(bbox/ring/phd)-1; zinc finger protein ; K08883 tripartite motif-containing protein 33 [EC:6.3.2.19]	GO:0003677|DNA binding ; GO:0005515|protein binding ; GO:0008270|zinc ion binding ; GO:0008080|N-acetyltransferase activity
46	Gh_D05G2240	3	10.73	1	20	240	259	UGGAAGAAGAAGAGGUAGUA	UCCUGCUUCUUCUUCUUCCC	Cleavage	1	Gh_D05G2240	ptm:GSPATT00011440001	hypothetical protein ; K08857 NIMA (never in mitosis gene a)-related kinase [EC:2.7.11.1]	GO:0000160|phosphorelay signal transduction system ; GO:0006355|regulation of transcription, DNA-dependent ; GO:0000156|phosphorelay response regulator activity
46	Gh_A05G3723	3	10.73	1	20	240	259	UGGAAGAAGAAGAGGUAGUA	UCCUGCUUCUUCUUCUUCCC	Cleavage	1	Gh_A05G3723	ptm:GSPATT00011440001	hypothetical protein ; K08857 NIMA (never in mitosis gene a)-related kinase [EC:2.7.11.1]	GO:0000160|phosphorelay signal transduction system ; GO:0006355|regulation of transcription, DNA-dependent ; GO:0000156|phosphorelay response regulator activity
46	Gh_D04G1831	3	11.793	1	20	2636	2655	UGGAAGAAGAAGAGGUAGUA	UGCUGCUUCCUCUUUUUCCA	Translation	1	Gh_D04G1831	ptr:736634	ANK1; ankyrin 1, erythrocytic ; K10380 ankyrin	GO:0005515|protein binding
46	Gh_A09G1462	3	23.674	1	20	48	67	UGGAAGAAGAAGAGGUAGUA	UACAACCUCUUCUUCUUUUU	Cleavage	1	Gh_A09G1462
46	Gh_A08G0592	2.5	11.866	1	20	732	751	UGGAAGAAGAAGAGGUAGUA	UUCUUCUUCUUCUUCUUCCA	Cleavage	1	Gh_A08G0592
46	Gh_A11G0539	2.5	14.333	1	20	105	124	UGGAAGAAGAAGAGGUAGUA	UUCUUCUUCUUCUUCUUCCA	Cleavage	1	Gh_A11G0539	ath:AT5G22850	aspartyl protease family protein ; K00924	GO:0006508|proteolysis ; GO:0004190|aspartic-type endopeptidase activity
46	Gh_D13G0151	2.5	11.327	1	20	18	37	UGGAAGAAGAAGAGGUAGUA	UUCUUCUUCUUCUUCUUCCA	Cleavage	1	Gh_D13G0151
46	Gh_D11G0623	2.5	14.333	1	20	105	124	UGGAAGAAGAAGAGGUAGUA	UUCUUCUUCUUCUUCUUCCA	Cleavage	1	Gh_D11G0623	ath:AT5G22850	aspartyl protease family protein ; K00924	GO:0006508|proteolysis ; GO:0004190|aspartic-type endopeptidase activity
46	Gh_A02G0541	2.5	8.597	1	20	405	424	UGGAAGAAGAAGAGGUAGUA	UUCCAUCUCUUCUUCUUCCA	Cleavage	1	Gh_A02G0541			GO:0006355|regulation of transcription, DNA-dependent ; GO:0043565|sequence-specific DNA binding ; GO:0003700|sequence-specific DNA binding transcription factor activity
46	Gh_D02G0605	2.5	9.39	1	20	405	424	UGGAAGAAGAAGAGGUAGUA	UUCCAUCUCUUCUUCUUCCA	Cleavage	1	Gh_D02G0605			GO:0006355|regulation of transcription, DNA-dependent ; GO:0043565|sequence-specific DNA binding ; GO:0003700|sequence-specific DNA binding transcription factor activity
46	Gh_A02G0658	3	6.956	1	20	51	70	UGGAAGAAGAAGAGGUAGUA	UACUACUUCUUCCUCUUCAA	Cleavage	1	Gh_A02G0658	dpo:Dpse_GA16207	GA16207 gene product from transcript GA16207-RA ; K09054 activating transcription factor 6	GO:0006355|regulation of transcription, DNA-dependent ; GO:0043565|sequence-specific DNA binding ; GO:0003700|sequence-specific DNA binding transcription factor activity
46	Gh_D09G1205	2.5	8.292	1	20	189	208	UGGAAGAAGAAGAGGUAGUA	UUCUUCCUCUUCUUCUUCCG	Cleavage	1	Gh_D09G1205	spo:SPBC1778.03c	NADH pyrophosphatase (predicted) (EC:3.6.1.-); K01529	GO:0016787|hydrolase activity
46	Gh_A09G1199	2.5	9.307	1	20	189	208	UGGAAGAAGAAGAGGUAGUA	UUCUUCCUCUUCUUCUUCCG	Cleavage	1	Gh_A09G1199	spo:SPBC1778.03c	NADH pyrophosphatase (predicted) (EC:3.6.1.-); K01529	GO:0016787|hydrolase activity
46	Gh_D08G2158	2.5	7.045	1	20	450	469	UGGAAGAAGAAGAGGUAGUA	UUCUUCUUCUUCUUCUUCCA	Cleavage	1	Gh_D08G2158	vvi:100262205	hypothetical protein LOC100262205 ; K01955 carbamoyl-phosphate synthase large subunit [EC:6.3.5.5]
47	Gh_A11G3038	3	15.707	1	20	40	59	UGGGAAACUGUCCAGAUGGA	UUUGUUUGGGCAGUUUUCCA	Cleavage	1	Gh_A11G3038	pop:POPTR_555294	hypothetical protein ; K08900 mitochondrial chaperone BCS1	GO:0005524|ATP binding ; GO:0000166|nucleotide binding ; GO:0017111|nucleoside-triphosphatase activity
47	Gh_A06G1153	3	9.327	1	20	25	44	UGGGAAACUGUCCAGAUGGA	UCUAUUUGGUCAGUUUCUUA	Translation	1	Gh_A06G1153			GO:0005515|protein binding
47	Gh_D06G1431	3	10.64	1	20	25	44	UGGGAAACUGUCCAGAUGGA	UCUAUUUGGUCAGUUUCUUA	Translation	1	Gh_D06G1431
47	Gh_D01G0386	3	14.933	1	20	1641	1660	UGGGAAACUGUCCAGAUGGA	UCUAUCUGGAAAGAUUCCCA	Translation	1	Gh_D01G0386	ath:AT4G28490	HAESA; HAESA (RECEPTOR-LIKE PROTEIN KINASE 5); ATP binding / kinase/ protein serine/threonine kinase ; K08286 protein-serine/threonine kinase [EC:2.7.11.-]	GO:0004713|protein tyrosine kinase activity; GO:0005524|ATP binding ; GO:0005515|protein binding ; GO:0004674|protein serine/threonine kinase activity ; GO:0004672|protein kinase activity ; GO:0006468|protein phosphorylation
47	Gh_A01G0355	3	13.546	1	20	1596	1615	UGGGAAACUGUCCAGAUGGA	UCUAUCUGGAGAGAUUCCCA	Translation	2	Gh_A01G0355	ath:AT5G25930	leucine-rich repeat family protein / protein kinase family protein ; K00924	GO:0004713|protein tyrosine kinase activity; GO:0005524|ATP binding ; GO:0005515|protein binding ; GO:0004674|protein serine/threonine kinase activity ; GO:0004672|protein kinase activity ; GO:0006468|protein phosphorylation
47	Gh_A01G0355	3	15.285	1	20	4290	4309	UGGGAAACUGUCCAGAUGGA	UCUAUCUGGAGAGAUUCCCA	Translation	2	Gh_A01G0355	ath:AT5G25930	leucine-rich repeat family protein / protein kinase family protein ; K00924	GO:0004713|protein tyrosine kinase activity; GO:0005524|ATP binding ; GO:0005515|protein binding ; GO:0004674|protein serine/threonine kinase activity ; GO:0004672|protein kinase activity ; GO:0006468|protein phosphorylation
48	Gh_A11G3038	3	15.707	1	20	40	59	UGGGAAACUGUCCAGAUGGA	UUUGUUUGGGCAGUUUUCCA	Cleavage	1	Gh_A11G3038	pop:POPTR_555294	hypothetical protein ; K08900 mitochondrial chaperone BCS1	GO:0005524|ATP binding ; GO:0000166|nucleotide binding ; GO:0017111|nucleoside-triphosphatase activity
48	Gh_A06G1153	3	9.327	1	22	23	44	UGGGAAACUGUCCAGAUGGAAG	CGUCUAUUUGGUCAGUUUCUUA	Translation	1	Gh_A06G1153			GO:0005515|protein binding
48	Gh_D06G1431	3	10.64	1	22	23	44	UGGGAAACUGUCCAGAUGGAAG	CGUCUAUUUGGUCAGUUUCUUA	Translation	1	Gh_D06G1431
48	Gh_D01G0386	3	14.933	1	20	1641	1660	UGGGAAACUGUCCAGAUGGA	UCUAUCUGGAAAGAUUCCCA	Translation	1	Gh_D01G0386	ath:AT4G28490	HAESA; HAESA (RECEPTOR-LIKE PROTEIN KINASE 5); ATP binding / kinase/ protein serine/threonine kinase ; K08286 protein-serine/threonine kinase [EC:2.7.11.-]	GO:0004713|protein tyrosine kinase activity; GO:0005524|ATP binding ; GO:0005515|protein binding ; GO:0004674|protein serine/threonine kinase activity ; GO:0004672|protein kinase activity ; GO:0006468|protein phosphorylation
48	Gh_A01G0355	3	13.546	1	20	1596	1615	UGGGAAACUGUCCAGAUGGA	UCUAUCUGGAGAGAUUCCCA	Translation	2	Gh_A01G0355	ath:AT5G25930	leucine-rich repeat family protein / protein kinase family protein ; K00924	GO:0004713|protein tyrosine kinase activity; GO:0005524|ATP binding ; GO:0005515|protein binding ; GO:0004674|protein serine/threonine kinase activity ; GO:0004672|protein kinase activity ; GO:0006468|protein phosphorylation
48	Gh_A01G0355	3	15.285	1	20	4290	4309	UGGGAAACUGUCCAGAUGGA	UCUAUCUGGAGAGAUUCCCA	Translation	2	Gh_A01G0355	ath:AT5G25930	leucine-rich repeat family protein / protein kinase family protein ; K00924	GO:0004713|protein tyrosine kinase activity; GO:0005524|ATP binding ; GO:0005515|protein binding ; GO:0004674|protein serine/threonine kinase activity ; GO:0004672|protein kinase activity ; GO:0006468|protein phosphorylation
49	Gh_D11G1492	1.5	17.104	1	20	647	666	UUCAGCAUUGAUGUGGACGA	UUGUCUACAUCGAUGCUGAA	Cleavage	1	Gh_D11G1492	cin:100180425	similar to F-box and leucine-rich repeat protein 20 ; K10286 F-box and leucine-rich repeat protein 20
49	Gh_D11G2116	2	14.67	1	20	575	594	UUCAGCAUUGAUGUGGACGA	ACGUUCACAUCAGUGCUGAA	Cleavage	1	Gh_D11G2116
49	Gh_A11G1343	2	20.812	1	20	608	627	UUCAGCAUUGAUGUGGACGA	UGGUCUACAUCGAUGCUGAA	Cleavage	1	Gh_A11G1343	cin:100180425	similar to F-box and leucine-rich repeat protein 20 ; K10286 F-box and leucine-rich repeat protein 20
49	Gh_D06G1219	3	24.993	1	21	49	69	UUCAGCAUUGAUGUGGACGAA	UUUGUUCUCAUCAAUGCUGAU	Cleavage	1	Gh_D06G1219	ath:AT5G64740	CESA6; CESA6 (CELLULOSE SYNTHASE 6); transferase, transferring glycosyl groups ; K10999 cellulose synthase A [EC:2.4.1.12]	GO:0016760|cellulose synthase (UDP-forming) activity ; GO:0016020|membrane ; GO:0005515|protein binding ; GO:0030244|cellulose biosynthetic process ; GO:0008270|zinc ion binding
49	Gh_A13G1011	3	21.008	1	21	301	321	UUCAGCAUUGAUGUGGACGAA	UUCGUUCAGAUUGAUGCUGAG	Cleavage	1	Gh_A13G1011	ath:AT1G35530	DEAD/DEAH box helicase, putative ; K10896 fanconi anemia group M protein [EC:3.6.1.-]	GO:0003677|DNA binding ; GO:0016787|hydrolase activity ; GO:0005524|ATP binding ; GO:0004386|helicase activity ; GO:0003676|nucleic acid binding
49	Gh_D13G2497	3	21.453	1	21	289	309	UUCAGCAUUGAUGUGGACGAA	UUCGUUCAGAUUGAUGCUGAG	Cleavage	1	Gh_D13G2497	ath:AT1G35530	DEAD/DEAH box helicase, putative ; K10896 fanconi anemia group M protein [EC:3.6.1.-]	GO:0003677|DNA binding ; GO:0016787|hydrolase activity ; GO:0005524|ATP binding ; GO:0004386|helicase activity ; GO:0003676|nucleic acid binding
49	Gh_D12G1598	3	16.974	1	20	1247	1266	UUCAGCAUUGAUGUGGACGA	UUGUUCAUAUCGAUGCUGAU	Cleavage	1	Gh_D12G1598	cbr:CBG01494	Hypothetical protein CBG01494 ; K01953 asparagine synthase (glutamine-hydrolysing) [EC:6.3.5.4]	GO:0008152|metabolic process ; GO:0006529|asparagine biosynthetic process ; GO:0004066|asparagine synthase (glutamine-hydrolyzing) activity
49	Gh_D05G0551	2.5	14.86	1	20	877	896	UUCAGCAUUGAUGUGGACGA	UUGUUCAAAUUAAUGCUGAA	Cleavage	1	Gh_D05G0551	ath:AT1G28440	HSL1; HSL1 (HAESA-LIKE 1); ATP binding / kinase/ protein serine/threonine kinase ; K00924	GO:0004713|protein tyrosine kinase activity; GO:0005524|ATP binding ; GO:0005515|protein binding ; GO:0004672|protein kinase activity ; GO:0006468|protein phosphorylation
49	Gh_A09G1875	3	14.529	1	20	17	36	UUCAGCAUUGAUGUGGACGA	UUGAUUAUAUCAAUGCUGAA	Cleavage	1	Gh_A09G1875
49	Gh_A05G2134	3	17.472	1	20	1517	1536	UUCAGCAUUGAUGUGGACGA	UUAUUCAUAUCAAUGUUGAA	Cleavage	1	Gh_A05G2134
49	Gh_D05G2378	3	17.472	1	20	1517	1536	UUCAGCAUUGAUGUGGACGA	UUAUUCAUAUCAAUGUUGAA	Cleavage	1	Gh_D05G2378
49	Gh_A01G0404	3	19.239	1	20	344	363	UUCAGCAUUGAUGUGGACGA	UUUUCAACAUCAAUGCUGGA	Cleavage	1	Gh_A01G0404	pop:POPTR_822907	hypothetical protein ; K00026 malate dehydrogenase [EC:1.1.1.37]	GO:0016616|oxidoreductase activity, acting on the CH-OH group of donors, NAD or NADP as acceptor ; GO:0016615|malate dehydrogenase activity; GO:0044262|cellular carbohydrate metabolic process ; GO:0055114|oxidation-reduction process ; GO:0030060|L-malate dehydrogenase activity; GO:0016491|oxidoreductase activity ; GO:0006108|malate metabolic process
49	Gh_D01G0410	3	19.239	1	20	344	363	UUCAGCAUUGAUGUGGACGA	UUUUCAACAUCAAUGCUGGA	Cleavage	1	Gh_D01G0410	pop:POPTR_822907	hypothetical protein ; K00026 malate dehydrogenase [EC:1.1.1.37]	GO:0016616|oxidoreductase activity, acting on the CH-OH group of donors, NAD or NADP as acceptor ; GO:0016615|malate dehydrogenase activity; GO:0044262|cellular carbohydrate metabolic process ; GO:0055114|oxidation-reduction process ; GO:0030060|L-malate dehydrogenase activity; GO:0016491|oxidoreductase activity ; GO:0006108|malate metabolic process
49	Gh_A01G1505	3	20.503	1	20	389	408	UUCAGCAUUGAUGUGGACGA	UUUUCAACAUCAAUGCUGGA	Cleavage	1	Gh_A01G1505	vvi:100253198	GSVIVT00038538001; hypothetical protein LOC100253198 ; K00026 malate dehydrogenase [EC:1.1.1.37]	GO:0016616|oxidoreductase activity, acting on the CH-OH group of donors, NAD or NADP as acceptor ; GO:0016615|malate dehydrogenase activity; GO:0044262|cellular carbohydrate metabolic process ; GO:0055114|oxidation-reduction process ; GO:0030060|L-malate dehydrogenase activity; GO:0016491|oxidoreductase activity ; GO:0006108|malate metabolic process
49	Gh_D01G1750	3	18.273	1	20	389	408	UUCAGCAUUGAUGUGGACGA	UUUUCAACAUCAAUGCUGGA	Cleavage	1	Gh_D01G1750	vvi:100253198	GSVIVT00038538001; hypothetical protein LOC100253198 ; K00026 malate dehydrogenase [EC:1.1.1.37]	GO:0016616|oxidoreductase activity, acting on the CH-OH group of donors, NAD or NADP as acceptor ; GO:0016615|malate dehydrogenase activity; GO:0044262|cellular carbohydrate metabolic process ; GO:0055114|oxidation-reduction process ; GO:0030060|L-malate dehydrogenase activity; GO:0016491|oxidoreductase activity ; GO:0006108|malate metabolic process
49	Gh_A02G1418	3	19.524	1	20	407	426	UUCAGCAUUGAUGUGGACGA	UUUUCAACAUCAAUGCUGGA	Cleavage	1	Gh_A02G1418	vvi:100260994	GSVIVT00010647001; hypothetical protein LOC100260994 ; K00026 malate dehydrogenase [EC:1.1.1.37]	GO:0016616|oxidoreductase activity, acting on the CH-OH group of donors, NAD or NADP as acceptor ; GO:0016615|malate dehydrogenase activity; GO:0044262|cellular carbohydrate metabolic process ; GO:0055114|oxidation-reduction process ; GO:0030060|L-malate dehydrogenase activity; GO:0016491|oxidoreductase activity ; GO:0006108|malate metabolic process
49	Gh_D03G0301	3	18.293	1	20	407	426	UUCAGCAUUGAUGUGGACGA	UUUUCAACAUCAAUGCUGGA	Cleavage	1	Gh_D03G0301	vvi:100260994	GSVIVT00010647001; hypothetical protein LOC100260994 ; K00026 malate dehydrogenase [EC:1.1.1.37]	GO:0016616|oxidoreductase activity, acting on the CH-OH group of donors, NAD or NADP as acceptor ; GO:0016615|malate dehydrogenase activity; GO:0044262|cellular carbohydrate metabolic process ; GO:0055114|oxidation-reduction process ; GO:0030060|L-malate dehydrogenase activity; GO:0016491|oxidoreductase activity ; GO:0006108|malate metabolic process
49	Gh_D02G0689	3	12.175	1	20	2069	2088	UUCAGCAUUGAUGUGGACGA	UCAUCUAUACCAAUGCUGAA	Translation	1	Gh_D02G0689	ddi:DDB_0191151	Dd5P4; RhoGAP domain-containing protein ; K01099 phosphatidylinositol-bisphosphatase [EC:3.1.3.36]	GO:0046856|phosphatidylinositol dephosphorylation
50	Gh_A03G1829	3	16.881	1	24	792	815	UUGAAAACUCUGAAUUCAGCAUUG	CAAUGCUGGUUUUAGAAUUUUCAA	Cleavage	1	Gh_A03G1829			GO:0005515|protein binding
50	Gh_D02G2262	3	15.535	1	24	792	815	UUGAAAACUCUGAAUUCAGCAUUG	CAAUGCUGGUUUUAGAAUUUUCAA	Cleavage	1	Gh_D02G2262			GO:0005515|protein binding
50	Gh_D06G1220	3	15.853	1	24	183	206	UUGAAAACUCUGAAUUCAGCAUUG	CGAUGCUCAAAUCAGAGUUUUUGA	Cleavage	1	Gh_D06G1220	afm:AFUA_7G07100	Pfs, NACHT and WD domain protein (EC:2.4.2.-); K00777	GO:0005515|protein binding
50	Gh_D04G0391	3	16.251	1	24	363	386	UUGAAAACUCUGAAUUCAGCAUUG	CGAUGCUCAAAUCAGAGUUUUUGA	Cleavage	1	Gh_D04G0391	afm:AFUA_7G07100	Pfs, NACHT and WD domain protein (EC:2.4.2.-); K00777	GO:0005515|protein binding
50	Gh_A04G0252	3	15.92	1	24	363	386	UUGAAAACUCUGAAUUCAGCAUUG	CGAUGCUCAAAUCAGAGUUUUUGA	Cleavage	1	Gh_A04G0252	afm:AFUA_7G07100	Pfs, NACHT and WD domain protein (EC:2.4.2.-); K00777	GO:0005515|protein binding
50	Gh_D02G0873	3	15.92	1	24	423	446	UUGAAAACUCUGAAUUCAGCAUUG	CGAUGCUCAAAUCAGAGUUUUUGA	Cleavage	1	Gh_D02G0873	afm:AFUA_7G07100	Pfs, NACHT and WD domain protein (EC:2.4.2.-); K00777	GO:0005515|protein binding
50	Gh_A09G0434	3	15.92	1	24	423	446	UUGAAAACUCUGAAUUCAGCAUUG	CGAUGCUCAAAUCAGAGUUUUUGA	Cleavage	1	Gh_A09G0434	afm:AFUA_7G07100	Pfs, NACHT and WD domain protein (EC:2.4.2.-); K00777	GO:0005515|protein binding
50	Gh_D06G0337	3	14.877	1	24	690	713	UUGAAAACUCUGAAUUCAGCAUUG	CGAUGCUCAAAUCAGAGUUUUUGA	Cleavage	1	Gh_D06G0337	afm:AFUA_7G07100	Pfs, NACHT and WD domain protein (EC:2.4.2.-); K00777	GO:0005515|protein binding
50	Gh_A06G0308	3	13.209	1	24	774	797	UUGAAAACUCUGAAUUCAGCAUUG	CGAUGCUCAAAUCAGAGUUUUUGA	Cleavage	1	Gh_A06G0308	afm:AFUA_7G07100	Pfs, NACHT and WD domain protein (EC:2.4.2.-); K00777	GO:0005515|protein binding
50	Gh_A11G2211	3	20.593	1	23	274	296	UUGAAAACUCUGAAUUCAGCAUU	GAUGAUGAGUUCUGGGUUUUCAA	Translation	1	Gh_A11G2211
50	Gh_D05G1528	2	18.011	1	20	84	103	UUGAAAACUCUGAAUUCAGC	UCAGAAUUCAGAGUUUUCAA	Cleavage	1	Gh_D05G1528	ath:AT1G68840	RAV2; RAV2 (REGULATOR OF THE ATPASE OF THE VACUOLAR MEMBRANE); DNA binding / transcription factor ; K09287 RAV-like factor	GO:0003677|DNA binding ; GO:0006355|regulation of transcription, DNA-dependent
50	Gh_D07G1460	2	18.244	1	20	990	1009	UUGAAAACUCUGAAUUCAGC	GUUGAAGUCAGAGUUUUUAA	Cleavage	1	Gh_D07G1460	dme:Dmel_CG5977	spas; spastin (EC:3.6.1.3); K01509 adenosinetriphosphatase [EC:3.6.1.3]	GO:0005524|ATP binding ; GO:0000166|nucleotide binding ; GO:0017111|nucleoside-triphosphatase activity
50	Gh_A04G0154	3	17.487	1	23	3883	3905	UUGAAAACUCUGAAUUCAGCAUU	GGUGUUGAAUUGGGAUUUUUCAA	Cleavage	1	Gh_A04G0154	afm:AFUA_6G11070	DEAD box RNA helicase (Hca4) ; K01529	GO:0005524|ATP binding ; GO:0004386|helicase activity ; GO:0016788|hydrolase activity, acting on ester bonds ; GO:0008026|ATP-dependent helicase activity ; GO:0006629|lipid metabolic process ; GO:0003676|nucleic acid binding
50	Gh_D12G0687	3	17.884	1	24	506	529	UUGAAAACUCUGAAUUCAGCAUUG	UAGAGCUGAAAUCAGUGUUUUCGG	Translation	1	Gh_D12G0687	ath:AT4G37370	CYP81D8 (cytochrome P450, family 81, subfamily D, polypeptide 8); oxygen binding ; K00517	GO:0009055|electron carrier activity ; GO:0020037|heme binding ; GO:0016705|oxidoreductase activity, acting on paired donors, with incorporation or reduction of molecular oxygen ; GO:0005506|iron ion binding ; GO:0055114|oxidation-reduction process
50	Gh_D12G0029	3	18.778	1	20	61	80	UUGAAAACUCUGAAUUCAGC	GCUGAAGCUAGAGUUUUCGA	Cleavage	1	Gh_D12G0029	pop:POPTR_643276	hypothetical protein ; K08851 TP53 regulating kinase [EC:2.7.11.1]	GO:0004713|protein tyrosine kinase activity; GO:0005524|ATP binding ; GO:0004674|protein serine/threonine kinase activity ; GO:0004672|protein kinase activity ; GO:0006468|protein phosphorylation
50	Gh_A12G0025	3	19.602	1	20	61	80	UUGAAAACUCUGAAUUCAGC	GCUGAAGCUAGAGUUUUCGA	Cleavage	1	Gh_A12G0025	pop:POPTR_643276	hypothetical protein ; K08851 TP53 regulating kinase [EC:2.7.11.1]	GO:0004713|protein tyrosine kinase activity; GO:0005524|ATP binding ; GO:0004674|protein serine/threonine kinase activity ; GO:0004672|protein kinase activity ; GO:0006468|protein phosphorylation
51	Gh_D05G1900	3	19.478	1	21	285	305	UUGAACUUGAUGAUCAACAGG	CUUGUUGAUCUUCAAGUACAA	Translation	1	Gh_D05G1900			GO:0003677|DNA binding ; GO:0006355|regulation of transcription, DNA-dependent
51	Gh_A05G3791	3	19.478	1	21	285	305	UUGAACUUGAUGAUCAACAGG	CUUGUUGAUCUUCAAGUACAA	Translation	1	Gh_A05G3791			GO:0003677|DNA binding ; GO:0006355|regulation of transcription, DNA-dependent
51	Gh_A05G0047	3	20.994	1	21	2134	2154	UUGAACUUGAUGAUCAACAGG	CAUGUUGAUCAUCAAGUUGGA	Cleavage	1	Gh_A05G0047	ath:AT5G11850	protein kinase family protein ; K04424 sterile alpha motif and leucine zipper containing kinase AZK [EC:2.7.11.25]	GO:0004713|protein tyrosine kinase activity; GO:0005524|ATP binding ; GO:0005515|protein binding ; GO:0004674|protein serine/threonine kinase activity ; GO:0004672|protein kinase activity ; GO:0006468|protein phosphorylation
51	Gh_A05G0240	3	19.543	1	20	569	588	UUGAACUUGAUGAUCAACAG	AUGGUGAUCAUCAAGUUCAU	Cleavage	1	Gh_A05G0240
51	Gh_D05G0326	3	21.32	1	20	692	711	UUGAACUUGAUGAUCAACAG	AUGGUGAUCAUCAAGUUCAU	Cleavage	1	Gh_D05G0326
51	Gh_D05G3623	3	18.387	1	20	95	114	UUGAACUUGAUGAUCAACAG	AUGUUGAAUAUCGAGUUCAA	Cleavage	1	Gh_D05G3623	vvi:100265835	hypothetical protein LOC100265835 ; K03131 transcription initiation factor TFIID subunit D5	GO:0005634|nucleus ; GO:0051090|regulation of sequence-specific DNA binding transcription factor activity ; GO:0006352|DNA-dependent transcription, initiation
51	Gh_A07G1572	3	17.178	1	20	923	942	UUGAACUUGAUGAUCAACAG	UUGUUGCUCAUCAAGUUGAA	Cleavage	1	Gh_A07G1572
51	Gh_A02G1190	3	20.788	1	21	112	132	UUGAACUUGAUGAUCAACAGG	CCUAUUGAGCUUCAAGUUCAA	Translation	1	Gh_A02G1190	ath:AT3G07850	exopolygalacturonase / galacturan 1,4-alpha-galacturonidase / pectinase ; K01213 galacturan 1,4-alpha-galacturonidase [EC:3.2.1.67]	GO:0005975|carbohydrate metabolic process ; GO:0004650|polygalacturonase activity
51	Gh_A08G2452	3	21.695	1	21	1084	1104	UUGAACUUGAUGAUCAACAGG	UCAGAUGAUUAUCAGGUUCAA	Cleavage	1	Gh_A08G2452	dme:Dmel_CG5395	nmd; no mitochondrial derivative (EC:3.6.1.3); K01509 adenosinetriphosphatase [EC:3.6.1.3]	GO:0005524|ATP binding ; GO:0000166|nucleotide binding ; GO:0017111|nucleoside-triphosphatase activity
51	Gh_D08G1107	3	21.2	1	21	1084	1104	UUGAACUUGAUGAUCAACAGG	UCAGAUGAUUAUCAGGUUCAA	Cleavage	1	Gh_D08G1107	pic:PICST_33873	MSP1; 40 kDa putative membrane-spanning ATPase (EC:3.6.1.3); K01509 adenosinetriphosphatase [EC:3.6.1.3]	GO:0005524|ATP binding ; GO:0000166|nucleotide binding ; GO:0017111|nucleoside-triphosphatase activity
51	Gh_D11G1541	3	17.906	1	21	313	333	UUGAACUUGAUGAUCAACAGG	CCUGUCGAUAUUCAAGUUCAA	Translation	1	Gh_D11G1541	ath:AT3G07850	exopolygalacturonase / galacturan 1,4-alpha-galacturonidase / pectinase ; K01213 galacturan 1,4-alpha-galacturonidase [EC:3.2.1.67]	GO:0005975|carbohydrate metabolic process ; GO:0004650|polygalacturonase activity
51	Gh_D03G1141	3	15.778	1	20	383	402	UUGAACUUGAUGAUCAACAG	UUGUGCAUCGUCAAGUUCAA	Cleavage	1	Gh_D03G1141	xla:447325	MGC82199 protein ; K09848 TNF receptor-associated factor 4	GO:0005515|protein binding ; GO:0008270|zinc ion binding
51	Gh_D03G1140	3	18.699	1	20	383	402	UUGAACUUGAUGAUCAACAG	UUGUGCAUCGUCAAGUUCAA	Cleavage	1	Gh_D03G1140	dme:Dmel_CG9014	CG9014 gene product from transcript CG9014-RA (EC:3.2.1.-); K11981 E3 ubiquitin-protein ligase NRDP1 [EC:6.3.2.19]	GO:0005515|protein binding ; GO:0008270|zinc ion binding
51	Gh_A03G0399	3	18.699	1	20	530	549	UUGAACUUGAUGAUCAACAG	UUGUGCAUCGUCAAGUUCAA	Cleavage	1	Gh_A03G0399	dme:Dmel_CG9014	CG9014 gene product from transcript CG9014-RA (EC:3.2.1.-); K11981 E3 ubiquitin-protein ligase NRDP1 [EC:6.3.2.19]	GO:0046330|positive regulation of JNK cascade; GO:0007165|signal transduction ; GO:0005515|protein binding ; GO:0008270|zinc ion binding ; GO:0007250|activation of NF-kappaB-inducing kinase activity
51	Gh_A03G0398	3	17.188	1	20	548	567	UUGAACUUGAUGAUCAACAG	UUGUGCAUCGUCAAGUUCAA	Cleavage	1	Gh_A03G0398	xla:447325	MGC82199 protein ; K09848 TNF receptor-associated factor 4	GO:0005515|protein binding ; GO:0008270|zinc ion binding
51	Gh_D12G1685	3	15.621	1	20	653	673	UUGAACUUG-AUGAUCAACAG	CUGUUGAUAAUGCAAGUUCAA	Translation	1	Gh_D12G1685			GO:0003677|DNA binding ; GO:0046983|protein dimerization activity
51	Gh_D03G0915	3	15.06	1	20	650	670	UUGAACUUG-AUGAUCAACAG	CUGUUGAUAAUGCAAGUUCAA	Translation	1	Gh_D03G0915			GO:0003677|DNA binding ; GO:0046983|protein dimerization activity
51	Gh_A09G0742	3	15.06	1	20	791	811	UUGAACUUG-AUGAUCAACAG	CUGUUGAUAAUGCAAGUUCAA	Translation	1	Gh_A09G0742			GO:0003677|DNA binding ; GO:0046983|protein dimerization activity
51	Gh_A01G1503	3	14.564	1	20	794	814	UUGAACUUG-AUGAUCAACAG	CUGUUGAUAAUGCAAGUUCAA	Translation	1	Gh_A01G1503			GO:0003677|DNA binding ; GO:0046983|protein dimerization activity
51	Gh_D01G1431	3	15.06	1	20	794	814	UUGAACUUG-AUGAUCAACAG	CUGUUGAUAAUGCAAGUUCAA	Translation	1	Gh_D01G1431			GO:0003677|DNA binding ; GO:0046983|protein dimerization activity
51	Gh_D13G0928	3	15.06	1	20	794	814	UUGAACUUG-AUGAUCAACAG	CUGUUGAUAAUGCAAGUUCAA	Translation	1	Gh_D13G0928			GO:0003677|DNA binding ; GO:0046983|protein dimerization activity
51	Gh_A04G0337	3	15.06	1	20	794	814	UUGAACUUG-AUGAUCAACAG	CUGUUGAUAAUGCAAGUUCAA	Translation	1	Gh_A04G0337			GO:0003677|DNA binding ; GO:0046983|protein dimerization activity
51	Gh_A02G1266	3	15.06	1	20	794	814	UUGAACUUG-AUGAUCAACAG	CUGUUGAUAAUGCAAGUUCAA	Translation	1	Gh_A02G1266			GO:0003677|DNA binding ; GO:0046983|protein dimerization activity
51	Gh_A04G1110	3	15.06	1	20	794	814	UUGAACUUG-AUGAUCAACAG	CUGUUGAUAAUGCAAGUUCAA	Translation	1	Gh_A04G1110			GO:0003677|DNA binding ; GO:0046983|protein dimerization activity
52	Gh_D02G1637	2	14.613	1	21	926	946	UUGGGUGAAUAAGUUCCUUGA	UCAAGGAAGUUAUUUACUCAA	Cleavage	1	Gh_D02G1637
52	Gh_D10G0624	2	11.233	1	20	1761	1780	UUGGGUGAAUAAGUUCCUUG	CAAGGGACUUAUUUACCCAC	Cleavage	1	Gh_D10G0624	ath:AT1G79750	ATNADP-ME4 (NADP-MALIC ENZYME 4); malate dehydrogenase (oxaloacetate-decarboxylating) (NADP+)/ malic enzyme/ oxidoreductase, acting on NADH or NADPH, NAD or NADP as acceptor ; K00029 malate dehydrogenase (oxaloacetate-decarboxylating)(NADP+) [EC:1.1.1.40]	GO:0016619|malate dehydrogenase (oxaloacetate-decarboxylating) activity; GO:0046872|metal ion binding ; GO:0016616|oxidoreductase activity, acting on the CH-OH group of donors, NAD or NADP as acceptor ; GO:0004470|malic enzyme activity; GO:0051287|NAD binding ; GO:0055114|oxidation-reduction process ; GO:0016491|oxidoreductase activity ; GO:0006108|malate metabolic process
52	Gh_A13G1243	3	12.774	1	21	1556	1576	UUGGGUGAAUAAGUUCCUUGA	UCAAGGAAAUUAUUUACCCCA	Cleavage	1	Gh_A13G1243
52	Gh_D11G2629	2.5	23.638	1	20	863	882	UUGGGUGAAUAAGUUCCUUG	CAAGGGACUCAUUCAUUCAA	Translation	1	Gh_D11G2629	fgr:FG00251.1	hypothetical protein; K01186 sialidase-1 [EC:3.2.1.18]
52	Gh_A05G3745	3	9.313	1	21	68	88	UUGGGUGAAUAAGUUCCUUGA	UCACGGAAUUUAUCUACCCAA	Cleavage	1	Gh_A05G3745	osa:4337593	Os05g0110900; hypothetical protein ; K00924	GO:0004713|protein tyrosine kinase activity; GO:0005524|ATP binding ; GO:0004674|protein serine/threonine kinase activity ; GO:0004672|protein kinase activity ; GO:0048544|recognition of pollen ; GO:0006468|protein phosphorylation
52	Gh_D05G2214	3	9.543	1	21	68	88	UUGGGUGAAUAAGUUCCUUGA	UCACGGAAUUUAUCUACCCAA	Cleavage	1	Gh_D05G2214	ath:AT5G38990	protein kinase family protein ; K04733 interleukin-1 receptor-associated kinase 4 [EC:2.7.11.1]	GO:0004713|protein tyrosine kinase activity; GO:0005524|ATP binding ; GO:0004674|protein serine/threonine kinase activity ; GO:0004672|protein kinase activity ; GO:0048544|recognition of pollen ; GO:0006468|protein phosphorylation
52	Gh_A02G1139	3	10.551	1	20	1758	1777	UUGGGUGAAUAAGUUCCUUG	CAAGGGACUCAUUUACCCAC	Translation	1	Gh_A02G1139	ath:AT1G79750	ATNADP-ME4 (NADP-MALIC ENZYME 4); malate dehydrogenase (oxaloacetate-decarboxylating) (NADP+)/ malic enzyme/ oxidoreductase, acting on NADH or NADPH, NAD or NADP as acceptor ; K00029 malate dehydrogenase (oxaloacetate-decarboxylating)(NADP+) [EC:1.1.1.40]	GO:0016619|malate dehydrogenase (oxaloacetate-decarboxylating) activity; GO:0046872|metal ion binding ; GO:0016616|oxidoreductase activity, acting on the CH-OH group of donors, NAD or NADP as acceptor ; GO:0004470|malic enzyme activity; GO:0051287|NAD binding ; GO:0055114|oxidation-reduction process ; GO:0016491|oxidoreductase activity ; GO:0006108|malate metabolic process
52	Gh_A10G0579	3	12.478	1	20	1761	1780	UUGGGUGAAUAAGUUCCUUG	CAAGGGACUCAUUUACCCAC	Translation	1	Gh_A10G0579	ath:AT1G79750	ATNADP-ME4 (NADP-MALIC ENZYME 4); malate dehydrogenase (oxaloacetate-decarboxylating) (NADP+)/ malic enzyme/ oxidoreductase, acting on NADH or NADPH, NAD or NADP as acceptor ; K00029 malate dehydrogenase (oxaloacetate-decarboxylating)(NADP+) [EC:1.1.1.40]	GO:0016619|malate dehydrogenase (oxaloacetate-decarboxylating) activity; GO:0046872|metal ion binding ; GO:0016616|oxidoreductase activity, acting on the CH-OH group of donors, NAD or NADP as acceptor ; GO:0004470|malic enzyme activity; GO:0051287|NAD binding ; GO:0055114|oxidation-reduction process ; GO:0016491|oxidoreductase activity ; GO:0006108|malate metabolic process
52	Gh_D03G0562	3	10.551	1	20	1761	1780	UUGGGUGAAUAAGUUCCUUG	CAAGGGACUCAUUUACCCAC	Translation	1	Gh_D03G0562	ath:AT1G79750	ATNADP-ME4 (NADP-MALIC ENZYME 4); malate dehydrogenase (oxaloacetate-decarboxylating) (NADP+)/ malic enzyme/ oxidoreductase, acting on NADH or NADPH, NAD or NADP as acceptor ; K00029 malate dehydrogenase (oxaloacetate-decarboxylating)(NADP+) [EC:1.1.1.40]	GO:0016619|malate dehydrogenase (oxaloacetate-decarboxylating) activity; GO:0046872|metal ion binding ; GO:0016616|oxidoreductase activity, acting on the CH-OH group of donors, NAD or NADP as acceptor ; GO:0004470|malic enzyme activity; GO:0051287|NAD binding ; GO:0055114|oxidation-reduction process ; GO:0016491|oxidoreductase activity ; GO:0006108|malate metabolic process
52	Gh_A01G1182	3	18.124	1	20	288	307	UUGGGUGAAUAAGUUCCUUG	CAGGGAACUUUUUUAUUCAA	Translation	1	Gh_A01G1182	lbc:LACBIDRAFT_299654	hypothetical protein; K01915 glutamine synthetase [EC:6.3.1.2]	GO:0006807|nitrogen compound metabolic process ; GO:0004356|glutamate-ammonia ligase activity
52	Gh_A11G2320	3	21.645	1	20	863	882	UUGGGUGAAUAAGUUCCUUG	CAAGGGACUCAUUUAUUCAA	Translation	1	Gh_A11G2320	fgr:FG00251.1	hypothetical protein; K01186 sialidase-1 [EC:3.2.1.18]
52	Gh_D01G1267	3	12.103	1	20	816	835	UUGGGUGAAUAAGUUCCUUG	CAGGGAACUUUUUUAUUCAA	Translation	1	Gh_D01G1267	lbc:LACBIDRAFT_299654	hypothetical protein; K01915 glutamine synthetase [EC:6.3.1.2]	GO:0006807|nitrogen compound metabolic process ; GO:0008152|metabolic process ; GO:0004356|glutamate-ammonia ligase activity ; GO:0003824|catalytic activity
52	Gh_D11G1782	3	19.549	1	20	1365	1385	UUGGGUGAA-UAAGUUCCUUG	CAAGGAAUUUAGUUCACCUAA	Translation	1	Gh_D11G1782	nve:NEMVE_v1g108628	hypothetical protein ; K10767 alkylated DNA repair protein alkB homolog 5	GO:0016706|oxidoreductase activity, acting on paired donors, with incorporation or reduction of molecular oxygen, 2-oxoglutarate as one donor, and incorporation of one atom each of oxygen into both donors ; GO:0055114|oxidation-reduction process ; GO:0016491|oxidoreductase activity
52	Gh_D03G0617	3	17.907	1	20	369	388	UUGGGUGAAUAAGUUCCUUG	CAAGGAAGCUAUUCACCCGG	Cleavage	1	Gh_D03G0617	sbi:SORBI_03g043940	SORBIDRAFT_03g043940; hypothetical protein ; K08770 ubiquitin C	GO:0005515|protein binding
52	Gh_A06G1571	3	17.84	1	20	879	898	UUGGGUGAAUAAGUUCCUUG	CAAGGAAAUGAUUCAUUCAA	Translation	1	Gh_A06G1571
52	Gh_D05G1158	3	13.591	1	20	2105	2124	UUGGGUGAAUAAGUUCCUUG	CAAGAAAUUUCUUUACCCAA	Translation	1	Gh_D05G1158
52	Gh_A10G1853	3	21.349	1	20	3811	3830	UUGGGUGAAUAAGUUCCUUG	CAGGAAACUUUUUCAUCCAA	Translation	1	Gh_A10G1853	xtr:613105	ncor1; nuclear receptor co-repressor 1 ; K04650 nuclear receptor co-repressor 1	GO:0003682|chromatin binding
