# Supplementary material for: Role of phasiRNAs from two distinct phasing frames of GhMYB2 loci in cis- gene regulation in the cotton genome
Source: BMC Plant Biol. 2020 May 15;20:219. doi: 10.1186/s12870-020-02430-3 (PMC7227086; doi:10.1186/s12870-020-02430-3)
Supplement: Supplementary file 7 — Additional file 7: Table S1. phasiRNA read number in small RNA libraries from two phasing frames on GhMYB2 [file 12870_2020_2430_MOESM7_ESM.xlsx]

## Sheet: Sheet1
Supplemetnal Table 2: phasiRNA read number in small RNA libraries from two phasing frames on GhMYB2
tasiRNA reads number in phasing frame 1 of miR828
	Hypocotyl		Anther		Early ovule
	Sense	Antisense	Sense	Antisense	Sense	Antisense
3' D1	29	0	5	0	0	0
3' D2	320	174	264	34	0	10
3' D3	0	0	2	19	0	0
3' D4	0	0	3	45	0	7
3' D5	7	13	1	7	1	1
3' D6	28	6	3	0	0	5
3' D7	0	0	0	0	0	0
3' D8	4	10	0	1	0	13
3' D9	2	0	12	0	2	0
3' D10	12	0	9	0	2	0
tasiRNA reads number in phasing frame 2 of miR858
	Hypocotyl		Anther		Early ovule
	Sense	Antisense	Sense	Antisense	Sense	Antisense
3' D1	0	0	0	0	0	0
3' D2	0	0	0	0	0	0
3' D3	0	0	0	0	0	0
3' D4	2	450	0	388	1	137
3' D5	0	0	11	0	1	0
3' D6	11	0	37	0	1	0
3' D7	5	0	1	0	0	4
3' D8	0	0	0	0	0	6
3' D9	1	0	0	2	0	0
3' D10	0	2	0	0	0	0
