# Supplementary material for: Role of phasiRNAs from two distinct phasing frames of GhMYB2 loci in cis- gene regulation in the cotton genome
Source: BMC Plant Biol. 2020 May 15;20:219. doi: 10.1186/s12870-020-02430-3 (PMC7227086; doi:10.1186/s12870-020-02430-3)
Supplement: Supplementary file 8 — Additional file 8: Table S2. The mapping statistics for the small RNA libraries and degradome libraries used in this study [file 12870_2020_2430_MOESM8_ESM.xlsx]

## Sheet: Sheet1
Supplemental table 2: The mapping statistics for the small RNA libraries and degradome libraries used in this study.
GEO Accession number	Species	Type	Accession	Tissue	Totall reads	Total mapping reads	unique-mapping reads	multi-mapping reads	unmapping rate	unique-mapping rate	multi-mapping rate	Mapping rate	unique-mapping rate	Multi-mapping rate
SRX1174194	Gossypium hirsutum, upland cotton	Small RNA library	TM-1	Early ovule	16043028	14956687	7972363	6984324	0.0677142	0.496936	0.435349	0.932286	0.496936	0.435349
GSM1067613	Gossypium hirsutum, upland cotton	Small RNA library	Dong A	Anther	16347976	14751967	7062546	7689421	0.0976273	0.432013	0.470359	0.902373	0.432013	0.470359
GSM1008996	Gossypium hirsutum, upland cotton	Small RNA library	YZ	Hypocotyl	24948581	22566263	8658961	13907302	0.0954891	0.347072	0.557439	0.904511	0.347072	0.557439
GSM1008998	Gossypium hirsutum, upland cotton	Small RNA library	YZ	Embroygenic calli	25984975	23720389	11113426	12606963	0.0871498	0.427687	0.485164	0.91285	0.427687	0.485164
GSM1008997	Gossypium hirsutum, upland cotton	Degradome library	YZ	Hypocotyl	15098505	13472642	3493665	9978977	0.107684	0.231391	0.660925	0.892316	0.231391	0.660925
GSM1008999	Gossypium hirsutum, upland cotton	Degradome library	YZ	Embroygenesis calli	15519691	13861128	3939548	9921580	0.106868	0.253842	0.63929	0.893132	0.253842	0.63929
GSM1061853	Gossypium hirsutum, upland cotton	Degradome library	Dong A	Anther	24401003	21897927	4957751	16940176	0.102581	0.203178	0.694241	0.897419	0.203178	0.694241
