# Supplementary material for: Role of phasiRNAs from two distinct phasing frames of GhMYB2 loci in cis- gene regulation in the cotton genome
Source: BMC Plant Biol. 2020 May 15;20:219. doi: 10.1186/s12870-020-02430-3 (PMC7227086; doi:10.1186/s12870-020-02430-3)
Supplement: Supplementary file 9 — Additional file 9: Table S3. The miR173 and miR390 predicted target in cotton genome [file 12870_2020_2430_MOESM9_ESM.xlsx]

## Sheet: Sheet1
Supplemental Table 1: The miR173 and miR390 predicted target in cotton genome
miRNA_Acc.	length	seq	Target_Acc.	Score	Target_start	Target_end	miRNA_aligned_fragment	Target_aligned_fragment
miR173-F	21	CTTGGACAGAGTAATCACGGT	Gh_A08G1743	3	77	97	UGGCACUAAUGAGACAGGUUC	ACCGUGAUUCUCUUGUCCAAG
miR173-F	21	CTTGGACAGAGTAATCACGGT	Gh_D02G0123	3.5	86	106	UGGCACUAAUGAGACAGGUUC	GCCGUGAUUACUUGGUCCAAG
miR173-F	21	CTTGGACAGAGTAATCACGGT	Gh_D02G0122	3.5	86	106	UGGCACUAAUGAGACAGGUUC	GCCGUGAUUACUUGGUCCAAG
miR173-F	21	CTTGGACAGAGTAATCACGGT	Gh_D11G0269	4	110	129	UGGCACUAAUGAGACAGGUUC	ACCGUGAUUA-UCUGUUUAAG
miR173-F	21	CTTGGACAGAGTAATCACGGT	Gh_A11G3176	4	367	388	UGGCACUAAUGAGACA-GGUUC	ACCGCCAUUACUCUGUGCCAAG
miR173-F	21	CTTGGACAGAGTAATCACGGT	Gh_D11G2289	4	901	922	UGGCACUAAUGAGACA-GGUUC	ACCGCCAUUACUCUGUGCCAAG
miR173-F	21	CTTGGACAGAGTAATCACGGT	Gh_A05G3151	4	203	222	UGGCACUAAUGAGACAGGUUC	ACC-UCAUUACUCUGGCCAAG
miR173-F	21	CTTGGACAGAGTAATCACGGT	Gh_D04G0481	4	245	264	UGGCACUAAUGAGACAGGUUC	ACCUU-AUUACUCUGGCCAAG
miR173-F	21	CTTGGACAGAGTAATCACGGT	Gh_D02G0124	1.5	86	106	UGGCACUAAUGAGACAGGUUC	GCCGUGAUUACUUGGUCCAAG
miR173-F	21	CTTGGACAGAGTAATCACGGT	Gh_A02G0101	1.5	86	106	UGGCACUAAUGAGACAGGUUC	GCCGUGAUUACUUAGUCCAAG
miR173-Z	18	TCTGTGAAAGTCGAACAC	Gh_D10G0479	2	1509	1526	CACAAGCUGAAAGUGUCU	AGGUUCGACUUUCACAGA
miR173-Z	18	TCTGTGAAAGTCGAACAC	Gh_D05G1613	3	262	279	CACAAGCUGAAAGUGUCU	GUGUUCGGAUUUCACAGA
miR173-Z	18	TCTGTGAAAGTCGAACAC	Gh_A10G0463	3	1509	1526	CACAAGCUGAAAGUGUCU	AGGUUCGACUUUCACGGA
miR173-Z	18	TCTGTGAAAGTCGAACAC	Gh_A09G0727	3	1353	1370	CACAAGCUGAAAGUGUCU	CGGUUCGACUUUCACGGA
miR173-Z	18	TCTGTGAAAGTCGAACAC	Gh_A06G1718	3	271	288	CACAAGCUGAAAGUGUCU	GUUAUCGACUUUUACAGA
miR173-Z	18	TCTGTGAAAGTCGAACAC	Gh_D06G2260	3	49	66	GUUAUCGACUUUUACAGA	CACAAGCUGAAAGUGUCU
miR173-Z	18	TCTGTGAAAGTCGAACAC	Gh_A12G1217	3	1274	1290	CACAAGCUGAAAGUGUCU	UUGU-CGACUUUCAUAGA
miR173-Z	18	TCTGTGAAAGTCGAACAC	Gh_D12G1340	3	1271	1287	CACAAGCUGAAAGUGUCU	UUGU-CGACUUUCAUAGA
miR173-Z	18	TCTGTGAAAGTCGAACAC	Gh_D13G1463	3.5	1040	1057	CACAAGCUGAAAGUGUCU	AUGUUCGACUUUCAUGGG
miR173-Z	18	TCTGTGAAAGTCGAACAC	Gh_A13G1170	3.5	1040	1057	CACAAGCUGAAAGUGUCU	AUGUUCGACUUUCAUGGG
miR173-Z	18	TCTGTGAAAGTCGAACAC	Gh_A11G1858	3.5	677	694	CACAAGCUGAAAGUGUCU	AUGUUCGACUUUCAAAGG
miR173-Z	18	TCTGTGAAAGTCGAACAC	Gh_D11G2149	3.5	677	694	CACAAGCUGAAAGUGUCU	AUGUUCGACUUUCAAAGG
miR173-Z	18	TCTGTGAAAGTCGAACAC	Gh_D11G2823	4	765	782	CACAAGCUGAAAGUGUCU	GUGUUCGAUUUUUAGAGA
miR173-Z	18	TCTGTGAAAGTCGAACAC	Gh_A05G1440	4	262	279	CACAAGCUGAAAGUGUCU	GUGUUUGGAUUUCACAGA
miR173-Z	18	TCTGTGAAAGTCGAACAC	Gh_A11G1651	4	116	133	CACAAGCUGAAAGUGUCU	CGGUUCGAUUUUCACGGA
miR173-Z	18	TCTGTGAAAGTCGAACAC	Gh_D11G1808	4	116	133	CACAAGCUGAAAGUGUCU	CGGUUCGAUUUUCACGGA
miR173-Z	18	TCTGTGAAAGTCGAACAC	Gh_D07G0526	4	773	790	CACAAGCUGAAAGUGUCU	CUGCUCGGCUUUUACAGA
miR173-Z	18	TCTGTGAAAGTCGAACAC	Gh_A11G0139	4	357	373	CACAAGCUGAAAGUGUCU	GUGUUUGA-UUUCGCAGA
miR173-Z	18	TCTGTGAAAGTCGAACAC	Gh_D11G0153	4	357	373	CACAAGCUGAAAGUGUCU	GUGUUUGA-UUUCGCAGA
miR173-Z	18	TCTGTGAAAGTCGAACAC	Gh_A06G1944	4	83	100	CACAAGCUGAAAGUGUCU	GUGCUCGACUUUUACACA
miR173-Z	18	TCTGTGAAAGTCGAACAC	Gh_D06G0864	4	83	100	CACAAGCUGAAAGUGUCU	GUGCUCGACUUUUACACA
miR173-Z	18	TCTGTGAAAGTCGAACAC	Gh_D05G0871	4	415	432	CACAAGCUGAAAGUGUCU	GUGUACGGAUUUCACAGA
miR173-Z	18	TCTGTGAAAGTCGAACAC	Gh_D05G3192	4	805	823	CACAAGCUGAAAGUGUCU	GUGUUGGAUGUUUCACAGA
miR173-Z	18	TCTGTGAAAGTCGAACAC	Gh_D08G2089	4	356	374	CACAAGCUGAAAGUGUCU	GUGUUGGAUUUUCAACAGA
miR173-Z	18	TCTGTGAAAGTCGAACAC	Gh_A07G2350	4	631	649	CACAAGCUGAAAGUGUCU	GUGAUCGACUUUCAGCGGA
miR173-Z	18	TCTGTGAAAGTCGAACAC	Gh_A08G1739	4	356	374	CACAAGCUGAAAGUGUCU	GUGUUGGAUUUUCAACAGA
miR173-Z	18	TCTGTGAAAGTCGAACAC	Gh_A12G0911	4	191	208	CACAAGCUGAAAGUGUCU	AUGUCCGAUUUUCACAGU
miR173-Z	18	TCTGTGAAAGTCGAACAC	Gh_D12G1001	4	191	208	CACAAGCUGAAAGUGUCU	AUGUCCGAUUUUCACAGU
miR173-Z	18	TCTGTGAAAGTCGAACAC	Gh_D02G2058	4	509	526	CACAAGCUGAAAGUGUCU	AUAUUCGACUUUCAGAGA
miR173-Z	18	TCTGTGAAAGTCGAACAC	Gh_A02G0972	4	619	635	CACAAGCUGAAAGUGUCU	GUCUUCGA-UUUCGCAGA
miR173-Z	18	TCTGTGAAAGTCGAACAC	Gh_D03G0779	4	619	635	CACAAGCUGAAAGUGUCU	GUCUUCGA-UUUCGCAGA
miR173-Z	18	TCTGTGAAAGTCGAACAC	Gh_A08G2111	4	310	326	CACAAGCUGAAAGUGUCU	GUGU-CGAUUUUGACAGA
miR173-Z	18	TCTGTGAAAGTCGAACAC	Gh_D05G1292	4	246	263	CACAAGCUGAAAGUGUCU	CCGUCCGACUUUCACAGU
miR173-Z	18	TCTGTGAAAGTCGAACAC	Gh_D11G0262	4	656	673	CACAAGCUGAAAGUGUCU	UUCAUCGACUUUCACAGC
miR173-Z	18	TCTGTGAAAGTCGAACAC	Gh_A11G0249	4	551	568	CACAAGCUGAAAGUGUCU	UUCAUCGACUUUCACAGC
miR390-F	21	AAGCTCAGGAGGGATAGCGCT	Gh_A10G1180	2.5	1912	1932	UCGCGAUAGGGAGGACUCGAA	AGCCCUGUCCCUCCUGAGCUG
miR390-F	21	AAGCTCAGGAGGGATAGCGCT	Gh_D10G1318	2.5	1912	1932	UCGCGAUAGGGAGGACUCGAA	AGCCCUGUCCCUCCUGAGCUG
miR390-F	21	AAGCTCAGGAGGGATAGCGCT	Gh_D07G1901	3.5	3	23	UCGCGAUAGGGAGGACUCGAA	GGCAAUAUCUCUCCUGAGCUU
miR390-F	21	AAGCTCAGGAGGGATAGCGCT	Gh_A11G2714	4	790	810	UCGCGAUAGGGAGGACUCGAA	GGAGUUAUCCUUCUUGAGCUU
miR390-F	21	AAGCTCAGGAGGGATAGCGCT	Gh_D03G0099	4			UCGCGAUAGGGAGGACUCGAA	GGGAUGAUCCCUCCUGAGCUU
miR390-Z	22	CTGTACCTTCTGAACATTGTTC	Gh_D13G1397	3	232	252	CUUGUUACAAGUCUUCCAUGUC	GAACU-UGUUCAGAAGGUACAU
miR390-Z	22	CTGTACCTTCTGAACATTGTTC	Gh_A13G1668	3	2107	2127	CUUGUUACAAGUCUUCCAUGUC	GAACU-UGUUCAGAAGGUACAU
miR390-Z	22	CTGTACCTTCTGAACATTGTTC	Gh_D05G0618	3.5	219	240	CUUGUUACAAGUCUUCCAUGUC	GAAGGAUGUUCAGAGGGUGCAG
miR390-Z	22	CTGTACCTTCTGAACATTGTTC	Gh_A05G0499	4	219	240	CUUGUUACAAGUCUUCCAUGUC	GAAGGAUGUUCAGAGGGUGCAG
miR390-Z	22	CTGTACCTTCTGAACATTGTTC	Gh_D05G0617	4	216	237	CUUGUUACAAGUCUUCCAUGUC	GAAGGAUGUUCAAAAGGUACAG
miR390-Z	22	CTGTACCTTCTGAACATTGTTC	Gh_D06G1938	4	352	373	CUUGUUACAAGUCUUCCAUGUC	GAACUAAGUUUAGAAGGUACAC
miR390-Z	22	CTGTACCTTCTGAACATTGTTC	Gh_A06G1584	4	937	958	CUUGUUACAAGUCUUCCAUGUC	GAACUAAGUUUAGAAGGUACAC
miR390-Z	22	CTGTACCTTCTGAACATTGTTC	Gh_D03G1697	4	532	552	CUUGUUACAAGUCUUCCAUGUC	CAAGAAC-UUCAGAAGGUACAG
