# Supplementary material for: Role of phasiRNAs from two distinct phasing frames of GhMYB2 loci in cis- gene regulation in the cotton genome
Source: BMC Plant Biol. 2020 May 15;20:219. doi: 10.1186/s12870-020-02430-3 (PMC7227086; doi:10.1186/s12870-020-02430-3)
Supplement: Supplementary file 10 — Additional file 10: Table S4. [file 12870_2020_2430_MOESM10_ESM.xlsx]

## Sheet: MF
GOMFID	Pvalue	OddsRatio	ExpCount	Count	Size	Term
GO:0016426	0.00093342	48.8416	0.0448055	2	45	tRNA (adenine) methyltransferase activity
GO:0016429	0.00093342	48.8416	0.0448055	2	45	tRNA (adenine-N1-)-methyltransferase activity
GO:0016615	0.000975232	47.7305	0.0458012	2	46	malate dehydrogenase activity
GO:0004470	0.000975232	47.7305	0.0458012	2	46	malic enzyme activity
GO:0004471	0.000975232	47.7305	0.0458012	2	46	malate dehydrogenase (decarboxylating) (NAD+) activity
GO:0016614	0.00291753	5.62955	0.98373	5	988	oxidoreductase activity, acting on CH-OH group of donors
GO:0004177	0.00375047	23.573	0.0906067	2	91	aminopeptidase activity
GO:0004719	0.0038314	23.3106	0.0916024	2	92	protein-L-isoaspartate (D-aspartate) O-methyltransferase activity
GO:0010340	0.00552136	19.239	0.11052	2	111	carboxyl-O-methyltransferase activity
GO:0051998	0.00552136	19.239	0.11052	2	111	protein carboxyl O-methyltransferase activity
GO:0008175	0.00591343	18.5563	0.114503	2	115	tRNA methyltransferase activity
GO:0003677	0.00619594	2.6416	5.47623	12	5500	DNA binding
GO:0003899	0.00740708	8.06353	0.398271	3	400	DNA-directed RNA polymerase activity
GO:0008124	0.00793835	146.645	0.00796542	1	8	4-alpha-hydroxytetrahydrobiopterin dehydratase activity
GO:0008173	0.0176648	10.3595	0.203118	2	204	RNA methyltransferase activity
GO:0016772	0.0181658	2.31671	5.53995	11	5564	transferase activity, transferring phosphorus-containing groups
GO:0034062	0.0188556	5.65426	0.564549	3	567	RNA polymerase activity
GO:0008171	0.0205201	9.55164	0.220045	2	221	O-methyltransferase activity
GO:0008276	0.0230065	8.97486	0.233984	2	235	protein methyltransferase activity
GO:0008318	0.0236307	44.6148	0.0238963	1	24	protein prenyltransferase activity
GO:0008131	0.0236307	44.6148	0.0238963	1	24	primary amine oxidase activity
GO:0048037	0.0241111	3.28753	1.65482	5	1662	cofactor binding
GO:0005125	0.0255751	41.0437	0.0258876	1	26	cytokine activity
GO:0008238	0.031159	7.59688	0.275803	2	277	exopeptidase activity
GO:0003676	0.0313877	1.97057	8.4304	14	8467	nucleic acid binding
GO:0008236	0.0332609	4.51528	0.703944	3	707	serine-type peptidase activity
GO:0017171	0.0332609	4.51528	0.703944	3	707	serine hydrolase activity
GO:1901363	0.0355654	1.80318	16.6328	23	16705	heterocyclic compound binding
GO:0097159	0.0357642	1.80179	16.6408	23	16713	organic cyclic compound binding
GO:0050662	0.0393652	3.32225	1.28841	4	1294	coenzyme binding
GO:0016641	0.0400381	25.6436	0.0408228	1	41	oxidoreductase activity, acting on the CH-NH2 group of donors, oxygen as acceptor
GO:0048038	0.0409948	25.0176	0.0418185	1	42	quinone binding
GO:0005057	0.0428152	6.36164	0.328574	2	330	receptor signaling protein activity
GO:0008757	0.0432828	6.3228	0.330565	2	332	S-adenosylmethionine-dependent methyltransferase activity
GO:0051287	0.0435174	6.30355	0.331561	2	333	NAD binding
GO:0009378	0.0485518	5.92465	0.35247	2	354	four-way junction helicase activity

## Sheet: BP
GOBPID	Pvalue	OddsRatio	ExpCount	Count	Size	Term
GO:0071704	0.000389853	4.90413	20.5668	30	21309	organic substance metabolic process
GO:0030488	0.00058956	62.7821	0.0357112	2	37	tRNA methylation
GO:0006400	0.00581927	18.8992	0.11389	2	118	tRNA modification
GO:0001510	0.0075474	16.4756	0.130298	2	135	RNA methylation
GO:0006729	0.00769608	152.32	0.00772135	1	8	tetrahydrobiopterin biosynthetic process
GO:0046146	0.00769608	152.32	0.00772135	1	8	tetrahydrobiopterin metabolic process
GO:0043170	0.00998917	2.4227	15.7573	23	16326	macromolecule metabolic process
GO:0016559	0.014383	76.145	0.0144775	1	15	peroxisome fission
GO:0007016	0.014383	76.145	0.0144775	1	15	cytoskeletal anchoring at plasma membrane
GO:0006505	0.0171936	10.615	0.200755	2	208	GPI anchor metabolic process
GO:0019236	0.0172354	62.7023	0.017373	1	18	response to pheromone
GO:0044260	0.0173156	2.20571	14.38	21	14899	cellular macromolecule metabolic process
GO:0008152	0.0176474	3.41463	25.5606	31	26483	metabolic process
GO:0044237	0.0183947	2.31725	18.5428	25	19212	cellular metabolic process
GO:0016072	0.0184563	10.2158	0.208476	2	216	rRNA metabolic process
GO:0006364	0.0184563	10.2158	0.208476	2	216	rRNA processing
GO:0044238	0.0190503	2.3694	19.6701	26	20380	primary metabolic process
GO:0036211	0.0213137	2.5129	4.26508	9	4419	protein modification process
GO:0006464	0.0213137	2.5129	4.26508	9	4419	cellular protein modification process
GO:0018342	0.0219716	48.4449	0.0221989	1	23	protein prenylation
GO:0097354	0.0219716	48.4449	0.0221989	1	23	prenylation
GO:0006664	0.0233495	8.9892	0.236466	2	245	glycolipid metabolic process
GO:0006643	0.0289086	7.99451	0.265421	2	275	membrane lipid metabolic process
GO:0000160	0.0292964	7.93591	0.267352	2	277	phosphorelay signal transduction system
GO:0043412	0.0299573	2.35063	4.51989	9	4683	macromolecule modification
GO:0009451	0.0300783	7.82124	0.271212	2	281	RNA modification
GO:0019083	0.030441	34.3715	0.0308854	1	32	viral transcription
GO:0042254	0.0312668	7.65526	0.277003	2	287	ribosome biogenesis
GO:0046488	0.0322714	7.5222	0.281829	2	292	phosphatidylinositol metabolic process
GO:0007031	0.0332483	31.336	0.0337809	1	35	peroxisome organization
GO:0043414	0.0332887	7.39364	0.286655	2	297	macromolecule methylation
GO:0009308	0.0341115	7.2939	0.290516	2	301	amine metabolic process
GO:0006650	0.034526	7.24502	0.292446	2	303	glycerophospholipid metabolic process
GO:0022613	0.0353608	7.14918	0.296307	2	307	ribonucleoprotein complex biogenesis
GO:0051188	0.038557	4.30345	0.749936	3	777	cofactor biosynthetic process
GO:0046486	0.0392138	6.74729	0.31368	2	325	glycerolipid metabolic process
GO:0019538	0.0395951	2.01086	8.00801	13	8297	protein metabolic process
GO:0032259	0.04322	6.38783	0.331053	2	343	methylation

## Sheet: top20MF
GOMFID	Pvalue	OddsRatio	ExpCount	Count	Size	Term
GO:0016426	0.00093342	48.8416	0.0448055	2	45	tRNA (adenine) methyltransferase activity
GO:0016429	0.00093342	48.8416	0.0448055	2	45	tRNA (adenine-N1-)-methyltransferase activity
GO:0016615	0.000975232	47.7305	0.0458012	2	46	malate dehydrogenase activity
GO:0004470	0.000975232	47.7305	0.0458012	2	46	malic enzyme activity
GO:0004471	0.000975232	47.7305	0.0458012	2	46	malate dehydrogenase (decarboxylating) (NAD+) activity
GO:0016614	0.00291753	5.62955	0.98373	5	988	oxidoreductase activity, acting on CH-OH group of donors
GO:0004177	0.00375047	23.573	0.0906067	2	91	aminopeptidase activity
GO:0004719	0.0038314	23.3106	0.0916024	2	92	protein-L-isoaspartate (D-aspartate) O-methyltransferase activity
GO:0010340	0.00552136	19.239	0.11052	2	111	carboxyl-O-methyltransferase activity
GO:0051998	0.00552136	19.239	0.11052	2	111	protein carboxyl O-methyltransferase activity
GO:0008175	0.00591343	18.5563	0.114503	2	115	tRNA methyltransferase activity
GO:0003677	0.00619594	2.6416	5.47623	12	5500	DNA binding
GO:0003899	0.00740708	8.06353	0.398271	3	400	DNA-directed RNA polymerase activity
GO:0008124	0.00793835	146.645	0.00796542	1	8	4-alpha-hydroxytetrahydrobiopterin dehydratase activity
GO:0008173	0.0176648	10.3595	0.203118	2	204	RNA methyltransferase activity
GO:0016772	0.0181658	2.31671	5.53995	11	5564	transferase activity, transferring phosphorus-containing groups
GO:0034062	0.0188556	5.65426	0.564549	3	567	RNA polymerase activity
GO:0008171	0.0205201	9.55164	0.220045	2	221	O-methyltransferase activity
GO:0008276	0.0230065	8.97486	0.233984	2	235	protein methyltransferase activity
GO:0008318	0.0236307	44.6148	0.0238963	1	24	protein prenyltransferase activity

## Sheet: Top20BP
GOBPID	Pvalue	OddsRatio	ExpCount	Count	Size	Term
GO:0071704	0.000389853	4.90413	20.5668	30	21309	organic substance metabolic process
GO:0030488	0.00058956	62.7821	0.0357112	2	37	tRNA methylation
GO:0006400	0.00581927	18.8992	0.11389	2	118	tRNA modification
GO:0001510	0.0075474	16.4756	0.130298	2	135	RNA methylation
GO:0006729	0.00769608	152.32	0.00772135	1	8	tetrahydrobiopterin biosynthetic process
GO:0046146	0.00769608	152.32	0.00772135	1	8	tetrahydrobiopterin metabolic process
GO:0043170	0.00998917	2.4227	15.7573	23	16326	macromolecule metabolic process
GO:0016559	0.014383	76.145	0.0144775	1	15	peroxisome fission
GO:0007016	0.014383	76.145	0.0144775	1	15	cytoskeletal anchoring at plasma membrane
GO:0006505	0.0171936	10.615	0.200755	2	208	GPI anchor metabolic process
GO:0019236	0.0172354	62.7023	0.017373	1	18	response to pheromone
GO:0044260	0.0173156	2.20571	14.38	21	14899	cellular macromolecule metabolic process
GO:0008152	0.0176474	3.41463	25.5606	31	26483	metabolic process
GO:0044237	0.0183947	2.31725	18.5428	25	19212	cellular metabolic process
GO:0016072	0.0184563	10.2158	0.208476	2	216	rRNA metabolic process
GO:0006364	0.0184563	10.2158	0.208476	2	216	rRNA processing
GO:0044238	0.0190503	2.3694	19.6701	26	20380	primary metabolic process
GO:0036211	0.0213137	2.5129	4.26508	9	4419	protein modification process
GO:0006464	0.0213137	2.5129	4.26508	9	4419	cellular protein modification process
GO:0018342	0.0219716	48.4449	0.0221989	1	23	protein prenylation

## Sheet: 65gene_annotation
G.hirsutum	gene	ID	Arabidopsis	ID	ArabDesc	Swissprot_id	SwissProt_desc	Trembl_id	Trembl_desc	KEGG_id	KEGG_desc	Pfam_ids	InterProt_ids	GO_ids
Gh_A01G0770	Gh_A01G0770	AT1G56160	myb domain protein 72	P20024	MYB1_MAIZE Myb-related protein Zm1 OS=Zea mays PE=2 SV=1	B9H624	B9H624_POPTR Predicted protein OS=Populus trichocarpa GN=MYB028 PE=4 SV=1	ath:AT1G79180	AtMYB63 (myb domain protein 63); DNA binding / transcription factor ; K09422 myb proto-oncogene protein, plant	PB005885|Pfam-B_5885; PF00249.26|Myb_DNA-binding	IPR001005|SANT/Myb domain; IPR017930|Myb domain	GO:0003682|chromatin binding
Gh_A02G0297	Gh_A02G0297	AT1G31710	Copper amine oxidase family protein	P49252	AMO_LENCU Primary amine oxidase (Fragment) OS=Lens culinaris PE=1 SV=3	B9HJX0	B9HJX0_POPTR Amine oxidase OS=Populus trichocarpa GN=POPTRDRAFT_766346 PE=2 SV=1	ppp:PHYPADRAFT_177807	hypothetical protein ; K00276 primary-amine oxidase [EC:1.4.3.21]	PF02728.11|Cu_amine_oxidN3; PF02727.11|Cu_amine_oxidN2	IPR000269|Copper amine oxidase; IPR015800|Copper amine oxidase, N2-terminal; IPR015802|Copper amine oxidase, N3-terminal	GO:0008131|primary amine oxidase activity ; GO:0005507|copper ion binding ; GO:0048038|quinone binding ; GO:0055114|oxidation-reduction process ; GO:0009308|amine metabolic process
Gh_A02G0853	Gh_A02G0853	AT1G75820	Leucine-rich receptor-like protein kinase family protein	Q9SYQ8	CLV1_ARATH Receptor protein kinase CLAVATA1 OS=Arabidopsis thaliana GN=CLV1 PE=1 SV=3	F6H1M3	F6H1M3_VITVI Putative uncharacterized protein OS=Vitis vinifera GN=VIT_18s0001g14610 PE=4 SV=1	ath:AT1G75820	CLV1; CLV1 (CLAVATA 1); ATP binding / kinase/ protein serine/threonine kinase ; K00924	PB012106|Pfam-B_12106; PB011516|Pfam-B_11516; PB005929|Pfam-B_5929; PB001545|Pfam-B_1545; PF00560.28|LRR_1; PB003458|Pfam-B_3458; PF00069.20|Pkinase; PF13855.1|LRR_8; PF08263.7|LRRNT_2; PB002673|Pfam-B_2673; PB002910|Pfam-B_2910	IPR000719|Protein kinase domain; IPR001611|Leucine-rich repeat; IPR002290|Serine/threonine- / dual specificity protein kinase, catalytic domain; IPR008271|Serine/threonine-protein kinase, active site; IPR013210|Leucine-rich repeat-containing N-terminal, type 2; IPR020635|Tyrosine-protein kinase, catalytic domain	GO:0004713|protein tyrosine kinase activity; GO:0005524|ATP binding ; GO:0005515|protein binding ; GO:0004674|protein serine/threonine kinase activity ; GO:0004672|protein kinase activity ; GO:0006468|protein phosphorylation
Gh_A02G1139	Gh_A02G1139	AT1G79750	NADP-malic enzyme 4	Q9CA83	MAOP4_ARATH NADP-dependent malic enzyme 4, chloroplastic OS=Arabidopsis thaliana GN=NADP-ME4 PE=1 SV=1	I4AXX7	I4AXX7_9ROSI Malic enzyme OS=Dimocarpus longan PE=2 SV=1	ath:AT1G79750	ATNADP-ME4 (NADP-MALIC ENZYME 4); malate dehydrogenase (oxaloacetate-decarboxylating) (NADP+)/ malic enzyme/ oxidoreductase, acting on NADH or NADPH, NAD or NADP as acceptor ; K00029 malate dehydrogenase (oxaloacetate-decarboxylating)(NADP+) [EC:1.1.1.40]	PB005789|Pfam-B_5789; PF03949.10|Malic_M; PB004884|Pfam-B_4884; PF00390.14|malic	IPR001891|Malic oxidoreductase; IPR012301|Malic enzyme, N-terminal; IPR012302|Malic enzyme, NAD-binding; IPR015884|Malic enzyme, conserved site	GO:0016619|malate dehydrogenase (oxaloacetate-decarboxylating) activity; GO:0046872|metal ion binding ; GO:0016616|oxidoreductase activity, acting on the CH-OH group of donors, NAD or NADP as acceptor ; GO:0004470|malic enzyme activity; GO:0051287|NAD binding ; GO:0055114|oxidation-reduction process ; GO:0016491|oxidoreductase activity ; GO:0006108|malate metabolic process
Gh_A04G0834	Gh_A04G0834	AT5G09950	Tetratricopeptide repeat (TPR)-like superfamily protein	Q0WQW5	PPR85_ARATH Pentatricopeptide repeat-containing protein At1g59720, mitochondrial OS=Arabidopsis thaliana GN=PCMP-H51 PE=2 SV=2	F6HPG3	F6HPG3_VITVI Putative uncharacterized protein OS=Vitis vinifera GN=VIT_01s0026g01440 PE=4 SV=1			PF01535.15|PPR; PB004526|Pfam-B_4526; PF13812.1|PPR_3; PF14432.1|DYW_deaminase; PF13041.1|PPR_2; PB010214|Pfam-B_10214	IPR002885|Pentatricopeptide repeat
Gh_A05G0088	Gh_A05G0088	AT4G13730	Ypt/Rab-GAP domain of gyp1p superfamily protein	Q9NVG8	TBC13_HUMAN TBC1 domain family member 13 OS=Homo sapiens GN=TBC1D13 PE=1 SV=3	F6HH92	F6HH92_VITVI Putative uncharacterized protein OS=Vitis vinifera GN=VIT_11s0016g05350 PE=4 SV=1	uma:UM02725.1	hypothetical protein; K11996 adenylyltransferase and sulfurtransferase MOCS3/UBA4 [EC:2.7.7.- 2.8.1.-]	PB009255|Pfam-B_9255; PF00566.13|RabGAP-TBC	IPR000195|Rab-GTPase-TBC domain	GO:0005097|Rab GTPase activator activity ; GO:0005622|intracellular ; GO:0032313|regulation of Rab GTPase activity
Gh_A05G0280	Gh_A05G0280	AT5G21280	hydroxyproline-rich glycoprotein family protein			B9RR01	B9RR01_RICCO Putative uncharacterized protein OS=Ricinus communis GN=RCOM_0708150 PE=4 SV=1			PB003319|Pfam-B_3319
Gh_A05G1282	Gh_A05G1282	AT1G29670	GDSL-like Lipase/Acylhydrolase superfamily protein	Q9C7N4	GDL15_ARATH GDSL esterase/lipase At1g29670 OS=Arabidopsis thaliana GN=At1g29670 PE=2 SV=1	D7TJU3	D7TJU3_VITVI Putative uncharacterized protein OS=Vitis vinifera GN=VIT_10s0003g02120 PE=4 SV=1			PB001851|Pfam-B_1851; PF00657.17|Lipase_GDSL	IPR001087|Lipase, GDSL	GO:0016788|hydrolase activity, acting on ester bonds ; GO:0006629|lipid metabolic process
Gh_A05G2479	Gh_A05G2479	AT2G36380	pleiotropic drug resistance 6	Q2PCF1	PDR2_NICPL Pleiotropic drug resistance protein 2 OS=Nicotiana plumbaginifolia GN=PDR2 PE=2 SV=1	F6I5W5	F6I5W5_VITVI Putative uncharacterized protein OS=Vitis vinifera GN=VIT_13s0074g00660 PE=4 SV=1	cre:CHLREDRAFT_103211	hypothetical protein ; K03297 small multidrug resistance protein, SMR family	PB001749|Pfam-B_1749; PB003782|Pfam-B_3782; PB007462|Pfam-B_7462; PF14510.1|ABC_trans_N; PF00005.22|ABC_tran; PF01061.19|ABC2_membrane; PF08370.6|PDR_assoc; PB008196|Pfam-B_8196	IPR003439|ABC transporter-like; IPR003593|AAA+ ATPase domain; IPR013525|ABC-2 type transporter; IPR013581|Plant PDR ABC transporter associated	GO:0016020|membrane ; GO:0005524|ATP binding ; GO:0000166|nucleotide binding ; GO:0017111|nucleoside-triphosphatase activity; GO:0016887|ATPase activity
Gh_A05G2522	Gh_A05G2522	AT3G10405				B9HLG8	B9HLG8_POPTR Predicted protein OS=Populus trichocarpa GN=POPTRDRAFT_765250 PE=4 SV=1			PF12646.2|DUF3783	IPR016621|Uncharacterised conserved protein UCP014543
Gh_A05G3791	Gh_A05G3791	AT4G33280	AP2/B3-like transcriptional factor family protein	Q8RYD1	REM16_ARATH B3 domain-containing protein REM16 OS=Arabidopsis thaliana GN=REM16 PE=2 SV=1	B9R7K0	B9R7K0_RICCO DNA binding protein, putative OS=Ricinus communis GN=RCOM_1592610 PE=4 SV=1			PF02362.16|B3	IPR003340|B3 DNA binding domain	GO:0003677|DNA binding ; GO:0006355|regulation of transcription, DNA-dependent
Gh_A06G1297	Gh_A06G1297	AT4G21820	binding;calmodulin binding	P62285	ASPM_BOVIN Abnormal spindle-like microcephaly-associated protein homolog (Fragment) OS=Bos taurus GN=ASPM PE=2 SV=1	B9RXN3	B9RXN3_RICCO Putative uncharacterized protein OS=Ricinus communis GN=RCOM_0905210 PE=4 SV=1	mmu:17918	Myo5a; myosin VA ; K10357 myosin V	PF00612.22|IQ; PF00307.26|CH; PB004414|Pfam-B_4414	IPR000048|IQ motif, EF-hand binding site; IPR000225|Armadillo; IPR001715|Calponin homology domain	GO:0005515|protein binding
Gh_A06G1549	Gh_A06G1549	AT2G40030	nuclear RNA polymerase D1B	Q5D869	NRPE1_ARATH DNA-directed RNA polymerase E subunit 1 OS=Arabidopsis thaliana GN=NRPE1 PE=1 SV=1	K7MDF9	K7MDF9_SOYBN DNA-directed RNA polymerase OS=Glycine max PE=3 SV=1	osa:4328330	Os02g0152800; hypothetical protein ; K03006 DNA-directed RNA polymerase II subunit A [EC:2.7.7.6]	PF11523.3|DUF3223; PF04983.13|RNA_pol_Rpb1_3; PF04997.7|RNA_pol_Rpb1_1; PB001749|Pfam-B_1749; PF00623.15|RNA_pol_Rpb1_2; PF04998.12|RNA_pol_Rpb1_5	IPR000722|RNA polymerase, alpha subunit; IPR006592|RNA polymerase, N-terminal; IPR007066|RNA polymerase Rpb1, domain 3; IPR007080|RNA polymerase Rpb1, domain 1; IPR007081|RNA polymerase Rpb1, domain 5; IPR021602|Protein of unknown function DUF3223	GO:0003899|DNA-directed RNA polymerase activity ; GO:0003677|DNA binding ; GO:0006351|transcription, DNA-dependent
Gh_A07G0041	Gh_A07G0041	AT4G29000	Tesmin/TSO1-like CXC domain-containing protein	Q9SZD1	TCX5_ARATH Protein tesmin/TSO1-like CXC 5 OS=Arabidopsis thaliana GN=TCX5 PE=1 SV=1	B9RKN4	B9RKN4_RICCO Transcription factor, putative OS=Ricinus communis GN=RCOM_1052210 PE=4 SV=1			PF03638.10|TCR	IPR005172|CRC domain
Gh_A08G2065	Gh_A08G2065	AT1G78570	rhamnose biosynthesis 1	Q9SYM5	RHM1_ARATH Probable rhamnose biosynthetic enzyme 1 OS=Arabidopsis thaliana GN=RHM1 PE=1 SV=1	D2D336	D2D336_GOSHI Rhamnose synthase OS=Gossypium hirsutum PE=2 SV=1	vvi:100260586	GSVIVT00027921001; hypothetical protein LOC100260586 ; K12450 UDP-glucose 4,6-dehydratase [EC:4.2.1.76]	PF04321.12|RmlD_sub_bind	IPR005913|dTDP-4-dehydrorhamnose reductase	GO:0045226|extracellular polysaccharide biosynthetic process ; GO:0008831|dTDP-4-dehydrorhamnose reductase activity
Gh_A08G2376	Gh_A08G2376	AT1G63770	Peptidase M1 family protein	P04825	AMPN_ECOLI Aminopeptidase N OS=Escherichia coli (strain K12) GN=pepN PE=1 SV=2	B9GKF8	B9GKF8_POPTR Predicted protein OS=Populus trichocarpa GN=POPTRDRAFT_548443 PE=2 SV=1	cme:CMF182C	aminopeptidase N ; K01256 aminopeptidase N [EC:3.4.11.2]	PF01433.15|Peptidase_M1; PF11940.3|DUF3458	IPR001930|Peptidase M1, alanine aminopeptidase/leukotriene A4 hydrolase; IPR012779|Peptidase M1, alanyl aminopeptidase; IPR014782|Peptidase M1, membrane alanine aminopeptidase, N-terminal; IPR024601|Peptidase M1, alanyl aminopeptidase, C-terminal	GO:0008237|metallopeptidase activity ; GO:0006508|proteolysis ; GO:0008270|zinc ion binding
Gh_A09G0411	Gh_A09G0411	AT5G52470	fibrillarin 1	Q94AH9	MD36A_ARATH Mediator of RNA polymerase II transcription subunit 36a OS=Arabidopsis thaliana GN=MED36A PE=1 SV=2	B9RIU8	B9RIU8_RICCO Fibrillarin, putative OS=Ricinus communis GN=RCOM_1582870 PE=3 SV=1			PB018400|Pfam-B_18400; PF01269.12|Fibrillarin	IPR000692|Fibrillarin; IPR020813|Fibrillarin, conserved site	GO:0003723|RNA binding ; GO:0008168|methyltransferase activity ; GO:0006364|rRNA processing ; GO:0008033|tRNA processing
Gh_A09G0530	Gh_A09G0530	AT1G04160	myosin XI B	F4I460	MYO8_ARATH Myosin-8 OS=Arabidopsis thaliana GN=XI-B PE=2 SV=1	M5XY16	M5XY16_PRUPE Uncharacterized protein OS=Prunus persica GN=PRUPE_ppa000189mg PE=4 SV=1	gga:396237	MYO5A; myosin VA (heavy chain 12, myoxin) ; K10357 myosin V	PF00612.22|IQ; PF01843.14|DIL; PB000519|Pfam-B_519; PF00063.16|Myosin_head; PF02736.14|Myosin_N	IPR000048|IQ motif, EF-hand binding site; IPR001609|Myosin head, motor domain; IPR002710|Dilute; IPR004009|Myosin, N-terminal, SH3-like; IPR018444|Dil domain	GO:0005524|ATP binding ; GO:0005515|protein binding ; GO:0016459|myosin complex ; GO:0003774|motor activity
Gh_A09G0742	Gh_A09G0742	AT3G42170	BED zinc finger ;hAT family dimerisation domain	P08770	TRA1_MAIZE Putative AC transposase OS=Zea mays PE=2 SV=2	I1IEP4	I1IEP4_BRADI Uncharacterized protein OS=Brachypodium distachyon GN=BRADI3G57485 PE=4 SV=1			PB017353|Pfam-B_17353; PF05699.9|Dimer_Tnp_hAT; PB017902|Pfam-B_17902; PB002149|Pfam-B_2149; PB016677|Pfam-B_16677; PF02892.10|zf-BED	IPR003656|Zinc finger, BED-type predicted; IPR008906|HAT dimerisation domain, C-terminal	GO:0003677|DNA binding ; GO:0046983|protein dimerization activity
Gh_A09G1199	Gh_A09G1199	AT2G42070	nudix hydrolase homolog 23	P93740	NUD23_ARATH Nudix hydrolase 23, chloroplastic OS=Arabidopsis thaliana GN=NUDT23 PE=1 SV=2	M4C7S5	M4C7S5_BRARP Uncharacterized protein OS=Brassica rapa subsp. pekinensis GN=Bra000253 PE=3 SV=1	spo:SPBC1778.03c	NADH pyrophosphatase (predicted) (EC:3.6.1.-); K01529	PF14803.1|Nudix_N_2; PF00293.23|NUDIX	IPR000086|NUDIX hydrolase domain; IPR020084|NUDIX hydrolase, conserved site; IPR020476|NUDIX hydrolase	GO:0016787|hydrolase activity
Gh_A09G1875	Gh_A09G1875	AT5G56250	hapless 8			M5XSM3	M5XSM3_PRUPE Uncharacterized protein OS=Prunus persica GN=PRUPE_ppa015718mg PE=4 SV=1
Gh_A10G0328	Gh_A10G0328	AT5G07280	Leucine-rich repeat transmembrane protein kinase	Q9C9H7	RLP12_ARATH Receptor-like protein 12 OS=Arabidopsis thaliana GN=RLP12 PE=2 SV=2	Q6DXT5	Q6DXT5_GOSHI Putative leucine-rich repeat family protein OS=Gossypium hirsutum PE=4 SV=1	ath:AT5G25930	leucine-rich repeat family protein / protein kinase family protein ; K00924	PB012106|Pfam-B_12106; PF13855.1|LRR_8; PB011516|Pfam-B_11516; PF00560.28|LRR_1; PB002910|Pfam-B_2910; PB002673|Pfam-B_2673	IPR001611|Leucine-rich repeat	GO:0005515|protein binding
Gh_A10G1772	Gh_A10G1772	AT5G04670	Enhancer of polycomb-like transcription factor protein	P42798	R15A1_ARATH 40S ribosomal protein S15a-1 OS=Arabidopsis thaliana GN=RPS15AA PE=2 SV=2	B9T193	B9T193_RICCO Putative uncharacterized protein OS=Ricinus communis GN=RCOM_0760190 PE=4 SV=1	sbi:SORBI_03g001290	SORBIDRAFT_03g001290; hypothetical protein ; K02957 small subunit ribosomal protein S15Ae	PF00410.14|Ribosomal_S8; PF10513.4|EPL1	IPR000630|Ribosomal protein S8; IPR019542|Enhancer of polycomb-like, N-terminal	GO:0005840|ribosome ; GO:0005622|intracellular ; GO:0006412|translation ; GO:0003735|structural constituent of ribosome
Gh_A11G0659	Gh_A11G0659	AT3G02130	receptor-like protein kinase 2	Q9S7I6	RPK2_ARATH LRR receptor-like serine/threonine-protein kinase RPK2 OS=Arabidopsis thaliana GN=RPK2 PE=1 SV=1	B9SNP8	B9SNP8_RICCO Putative uncharacterized protein OS=Ricinus communis GN=RCOM_1025310 PE=4 SV=1	ath:AT1G75820	CLV1; CLV1 (CLAVATA 1); ATP binding / kinase/ protein serine/threonine kinase ; K00924	PB001569|Pfam-B_1569; PF12799.2|LRR_4; PB012106|Pfam-B_12106; PB011516|Pfam-B_11516; PB001545|Pfam-B_1545; PF00560.28|LRR_1; PB003458|Pfam-B_3458; PF00069.20|Pkinase; PF13855.1|LRR_8; PF08263.7|LRRNT_2; PB002673|Pfam-B_2673; PB002910|Pfam-B_2910	IPR000719|Protein kinase domain; IPR001611|Leucine-rich repeat; IPR002290|Serine/threonine- / dual specificity protein kinase, catalytic domain; IPR003591|Leucine-rich repeat, typical subtype; IPR008271|Serine/threonine-protein kinase, active site; IPR013210|Leucine-rich repeat-containing N-terminal, type 2; IPR017441|Protein kinase, ATP binding site; IPR020635|Tyrosine-protein kinase, catalytic …	GO:0004713|protein tyrosine kinase activity; GO:0005524|ATP binding ; GO:0005515|protein binding ; GO:0004674|protein serine/threonine kinase activity ; GO:0004672|protein kinase activity ; GO:0006468|protein phosphorylation
Gh_A12G0191	Gh_A12G0191	AT2G15230	lipase 1	Q71DJ5	LIP1_ARATH Triacylglycerol lipase 1 OS=Arabidopsis thaliana GN=LIP1 PE=1 SV=1	A5B6N6	A5B6N6_VITVI Lipase OS=Vitis vinifera GN=VITISV_003883 PE=3 SV=1	nve:NEMVE_v1g171796	hypothetical protein ; K01046 triacylglycerol lipase [EC:3.1.1.3]	PF04083.11|Abhydro_lipase	IPR006693|Partial AB-hydrolase lipase domain	GO:0006629|lipid metabolic process
Gh_A12G1453	Gh_A12G1453	AT5G54970				A5C5X4	A5C5X4_VITVI Putative uncharacterized protein OS=Vitis vinifera GN=VITISV_041943 PE=4 SV=1
Gh_A12G1866	Gh_A12G1866	AT5G45610	protein dimerizations			B9GZL1	B9GZL1_POPTR Predicted protein OS=Populus trichocarpa GN=POPTRDRAFT_757230 PE=4 SV=1
Gh_A12G2037	Gh_A12G2037	AT4G20140	Leucine-rich repeat transmembrane protein kinase	C0LGE4	Y1124_ARATH Probable LRR receptor-like serine/threonine-protein kinase At1g12460 OS=Arabidopsis thaliana GN=At1g12460 PE=1 SV=1	B9GKS7	B9GKS7_POPTR Predicted protein OS=Populus trichocarpa GN=POPTRDRAFT_846134 PE=4 SV=1	ath:AT1G75820	CLV1; CLV1 (CLAVATA 1); ATP binding / kinase/ protein serine/threonine kinase ; K00924	PB001569|Pfam-B_1569; PB012106|Pfam-B_12106; PB011516|Pfam-B_11516; PF00560.28|LRR_1; PF00069.20|Pkinase; PF13855.1|LRR_8; PF08263.7|LRRNT_2; PB000819|Pfam-B_819; PB002910|Pfam-B_2910; PB002673|Pfam-B_2673; PF13516.1|LRR_6	IPR000719|Protein kinase domain; IPR001611|Leucine-rich repeat; IPR002290|Serine/threonine- / dual specificity protein kinase, catalytic domain; IPR003591|Leucine-rich repeat, typical subtype; IPR013210|Leucine-rich repeat-containing N-terminal, type 2; IPR020635|Tyrosine-protein kinase, catalytic domain	GO:0004713|protein tyrosine kinase activity; GO:0005524|ATP binding ; GO:0005515|protein binding ; GO:0004672|protein kinase activity ; GO:0006468|protein phosphorylation
Gh_A12G2262	Gh_A12G2262	AT3G49260	IQ-domain 21	Q9SF32	IQD1_ARATH Protein IQ-DOMAIN 1 OS=Arabidopsis thaliana GN=IQD1 PE=1 SV=1	B9IDQ3	B9IDQ3_POPTR Predicted protein OS=Populus trichocarpa GN=POPTRDRAFT_574741 PE=4 SV=1			PF13178.1|DUF4005; PF00612.22|IQ	IPR000048|IQ motif, EF-hand binding site; IPR025064|Domain of unknown function DUF4005	GO:0005515|protein binding
Gh_A12G2264	Gh_A12G2264	AT5G53350	CLP protease regulatory subunit X	A5V3U4	CLPX_SPHWW ATP-dependent Clp protease ATP-binding subunit ClpX OS=Sphingomonas wittichii (strain RW1 / DSM 6014 / JCM 10273) GN=clpX PE=3 SV=1	B9RSE9	B9RSE9_RICCO Transcription factor, putative OS=Ricinus communis GN=RCOM_1242450 PE=4 SV=1	vvi:100264001	hypothetical protein LOC100264001 ; K03544 ATP-dependent Clp protease ATP-binding subunit ClpX	PF02373.17|JmjC; PB015494|Pfam-B_15494; PF10431.4|ClpB_D2-small; PB016670|Pfam-B_16670; PB001282|Pfam-B_1282; PF07724.9|AAA_2	IPR001841|Zinc finger, RING-type; IPR003347|JmjC domain; IPR003593|AAA+ ATPase domain; IPR013093|ATPase, AAA-2; IPR017956|AT hook, DNA-binding motif; IPR019489|Clp ATPase, C-terminal	GO:0003677|DNA binding ; GO:0005524|ATP binding ; GO:0005515|protein binding ; GO:0000166|nucleotide binding ; GO:0017111|nucleoside-triphosphatase activity; GO:0008270|zinc ion binding
Gh_A12G2674	Gh_A12G2674	AT1G63940	monodehydroascorbate reductase 6	P92947	MDARP_ARATH Monodehydroascorbate reductase, chloroplastic OS=Arabidopsis thaliana GN=At1g63940 PE=2 SV=3	D7TV61	D7TV61_VITVI Putative uncharacterized protein OS=Vitis vinifera GN=VIT_02s0025g00340 PE=2 SV=1	osa:4344670	Os08g0151800; hypothetical protein ; K08232 monodehydroascorbate reductase (NADH) [EC:1.6.5.4]	PF00070.22|Pyr_redox; PF07992.9|Pyr_redox_2	IPR013027|FAD-dependent pyridine nucleotide-disulphide oxidoreductase; IPR023753|Pyridine nucleotide-disulphide oxidoreductase, FAD/NAD(P)-binding domain	GO:0050660|flavin adenine dinucleotide binding ; GO:0055114|oxidation-reduction process ; GO:0016491|oxidoreductase activity
Gh_A13G1687	Gh_A13G1687	AT4G31850	proton gradient regulation 3	Q9ZUE9	PP149_ARATH Pentatricopeptide repeat-containing protein At2g06000 OS=Arabidopsis thaliana GN=At2g06000 PE=2 SV=1	B9REV6	B9REV6_RICCO Pentatricopeptide repeat-containing protein, putative OS=Ricinus communis GN=RCOM_1429100 PE=4 SV=1			PF01535.15|PPR; PF13041.1|PPR_2	IPR002885|Pentatricopeptide repeat
Gh_D01G0448	Gh_D01G0448	AT5G53950	NAC (No Apical Meristem) domain transcriptional regulator superfamily protein	O04017	NAC98_ARATH Protein CUP-SHAPED COTYLEDON 2 OS=Arabidopsis thaliana GN=NAC098 PE=1 SV=1	I1M355	I1M355_SOYBN Uncharacterized protein OS=Glycine max PE=4 SV=1			PF02365.10|NAM	IPR003441|NAC domain	GO:0003677|DNA binding ; GO:0006355|regulation of transcription, DNA-dependent
Gh_D02G0676	Gh_D02G0676	AT1G34300	lectin protein kinase family protein	Q9XID3	Y1343_ARATH G-type lectin S-receptor-like serine/threonine-protein kinase At1g34300 OS=Arabidopsis thaliana GN=At1g34300 PE=1 SV=1	F6I1I9	F6I1I9_VITVI Serine/threonine-protein kinase OS=Vitis vinifera GN=VIT_18s0086g00210 PE=3 SV=1	osa:4333912	Os03g0717000; hypothetical protein ; K00924	PF00069.20|Pkinase; PF00954.15|S_locus_glycop; PF01453.19|B_lectin; PB003458|Pfam-B_3458	IPR000719|Protein kinase domain; IPR000858|S-locus glycoprotein; IPR001480|Bulb-type lectin domain; IPR002290|Serine/threonine- / dual specificity protein kinase, catalytic domain; IPR008271|Serine/threonine-protein kinase, active site; IPR017441|Protein kinase, ATP binding site; IPR020635|Tyrosine-protein kinase, catalytic domain	GO:0004713|protein tyrosine kinase activity; GO:0005524|ATP binding ; GO:0004674|protein serine/threonine kinase activity ; GO:0004672|protein kinase activity ; GO:0048544|recognition of pollen ; GO:0006468|protein phosphorylation
Gh_D02G0704	Gh_D02G0704
Gh_D02G0981	Gh_D02G0981	AT1G75820	Leucine-rich receptor-like protein kinase family protein	Q9SYQ8	CLV1_ARATH Receptor protein kinase CLAVATA1 OS=Arabidopsis thaliana GN=CLV1 PE=1 SV=3	B9R8B4	B9R8B4_RICCO Receptor protein kinase CLAVATA1, putative OS=Ricinus communis GN=RCOM_1598420 PE=4 SV=1	ath:AT1G75820	CLV1; CLV1 (CLAVATA 1); ATP binding / kinase/ protein serine/threonine kinase ; K00924	PB012106|Pfam-B_12106; PB011516|Pfam-B_11516; PB005929|Pfam-B_5929; PF00560.28|LRR_1; PB003458|Pfam-B_3458; PF00069.20|Pkinase; PF13855.1|LRR_8; PF08263.7|LRRNT_2; PB002673|Pfam-B_2673; PB002910|Pfam-B_2910	IPR000719|Protein kinase domain; IPR001611|Leucine-rich repeat; IPR002290|Serine/threonine- / dual specificity protein kinase, catalytic domain; IPR008271|Serine/threonine-protein kinase, active site; IPR013210|Leucine-rich repeat-containing N-terminal, type 2; IPR020635|Tyrosine-protein kinase, catalytic domain	GO:0004713|protein tyrosine kinase activity; GO:0005524|ATP binding ; GO:0005515|protein binding ; GO:0004674|protein serine/threonine kinase activity ; GO:0004672|protein kinase activity ; GO:0006468|protein phosphorylation
Gh_D03G0562	Gh_D03G0562	AT1G79750	NADP-malic enzyme 4	Q9CA83	MAOP4_ARATH NADP-dependent malic enzyme 4, chloroplastic OS=Arabidopsis thaliana GN=NADP-ME4 PE=1 SV=1	I4AXX7	I4AXX7_9ROSI Malic enzyme OS=Dimocarpus longan PE=2 SV=1	ath:AT1G79750	ATNADP-ME4 (NADP-MALIC ENZYME 4); malate dehydrogenase (oxaloacetate-decarboxylating) (NADP+)/ malic enzyme/ oxidoreductase, acting on NADH or NADPH, NAD or NADP as acceptor ; K00029 malate dehydrogenase (oxaloacetate-decarboxylating)(NADP+) [EC:1.1.1.40]	PB005789|Pfam-B_5789; PF03949.10|Malic_M; PB004884|Pfam-B_4884; PF00390.14|malic	IPR001891|Malic oxidoreductase; IPR012301|Malic enzyme, N-terminal; IPR012302|Malic enzyme, NAD-binding; IPR015884|Malic enzyme, conserved site	GO:0016619|malate dehydrogenase (oxaloacetate-decarboxylating) activity; GO:0046872|metal ion binding ; GO:0016616|oxidoreductase activity, acting on the CH-OH group of donors, NAD or NADP as acceptor ; GO:0004470|malic enzyme activity; GO:0051287|NAD binding ; GO:0055114|oxidation-reduction process ; GO:0016491|oxidoreductase activity ; GO:0006108|malate metabolic process
Gh_D04G1333	Gh_D04G1333	AT5G09950	Tetratricopeptide repeat (TPR)-like superfamily protein	Q0WQW5	PPR85_ARATH Pentatricopeptide repeat-containing protein At1g59720, mitochondrial OS=Arabidopsis thaliana GN=PCMP-H51 PE=2 SV=2	F6HPG3	F6HPG3_VITVI Putative uncharacterized protein OS=Vitis vinifera GN=VIT_01s0026g01440 PE=4 SV=1			PF01535.15|PPR; PB004526|Pfam-B_4526; PF14432.1|DYW_deaminase; PF13041.1|PPR_2; PB010214|Pfam-B_10214	IPR002885|Pentatricopeptide repeat
Gh_D05G0151	Gh_D05G0151	AT4G13730	Ypt/Rab-GAP domain of gyp1p superfamily protein	Q8R3D1	TBC13_MOUSE TBC1 domain family member 13 OS=Mus musculus GN=Tbc1d13 PE=2 SV=1	F6HH92	F6HH92_VITVI Putative uncharacterized protein OS=Vitis vinifera GN=VIT_11s0016g05350 PE=4 SV=1	uma:UM02725.1	hypothetical protein; K11996 adenylyltransferase and sulfurtransferase MOCS3/UBA4 [EC:2.7.7.- 2.8.1.-]	PB009255|Pfam-B_9255; PF00566.13|RabGAP-TBC	IPR000195|Rab-GTPase-TBC domain	GO:0005097|Rab GTPase activator activity ; GO:0005622|intracellular ; GO:0032313|regulation of Rab GTPase activity
Gh_D05G0381	Gh_D05G0381	AT5G21280	hydroxyproline-rich glycoprotein family protein			B9RR01	B9RR01_RICCO Putative uncharacterized protein OS=Ricinus communis GN=RCOM_0708150 PE=4 SV=1			PB003319|Pfam-B_3319
Gh_D05G0556	Gh_D05G0556	AT3G09040	Pentatricopeptide repeat (PPR) superfamily protein	A8MQA3	PP330_ARATH Pentatricopeptide repeat-containing protein At4g21065 OS=Arabidopsis thaliana GN=PCMP-H28 PE=2 SV=2	F6H313	F6H313_VITVI Putative uncharacterized protein OS=Vitis vinifera GN=VIT_04s0008g05280 PE=4 SV=1			PB004526|Pfam-B_4526; PF13812.1|PPR_3; PF14432.1|DYW_deaminase; PF13041.1|PPR_2; PF12854.2|PPR_1; PB010214|Pfam-B_10214	IPR002885|Pentatricopeptide repeat
Gh_D05G1158	Gh_D05G1158	AT1G15780		F4I171	MD15A_ARATH Mediator of RNA polymerase II transcription subunit 15a OS=Arabidopsis thaliana GN=MED15A PE=1 SV=1	Q8H6Q7	Q8H6Q7_PONTR CTV.22 OS=Poncirus trifoliata GN=CTV.22 PE=4 SV=1
Gh_D05G1453	Gh_D05G1453	AT1G29670	GDSL-like Lipase/Acylhydrolase superfamily protein	Q9C7N4	GDL15_ARATH GDSL esterase/lipase At1g29670 OS=Arabidopsis thaliana GN=At1g29670 PE=2 SV=1	C6TD09	C6TD09_SOYBN Putative uncharacterized protein OS=Glycine max PE=2 SV=1			PB001851|Pfam-B_1851; PF00657.17|Lipase_GDSL	IPR001087|Lipase, GDSL	GO:0016788|hydrolase activity, acting on ester bonds ; GO:0006629|lipid metabolic process
Gh_D05G1900	Gh_D05G1900	AT4G33280	AP2/B3-like transcriptional factor family protein	Q8RYD1	REM16_ARATH B3 domain-containing protein REM16 OS=Arabidopsis thaliana GN=REM16 PE=2 SV=1	B9R7K0	B9R7K0_RICCO DNA binding protein, putative OS=Ricinus communis GN=RCOM_1592610 PE=4 SV=1			PF02362.16|B3	IPR003340|B3 DNA binding domain	GO:0003677|DNA binding ; GO:0006355|regulation of transcription, DNA-dependent
Gh_D05G2240	Gh_D05G2240	AT3G57040	response regulator 9	O80365	ARR8_ARATH Two-component response regulator ARR8 OS=Arabidopsis thaliana GN=ARR8 PE=1 SV=1	E0CR50	E0CR50_VITVI Putative uncharacterized protein OS=Vitis vinifera GN=VIT_18s0001g02540 PE=4 SV=1	ptm:GSPATT00011440001	hypothetical protein ; K08857 NIMA (never in mitosis gene a)-related kinase [EC:2.7.11.1]	PF00072.19|Response_reg	IPR001789|Signal transduction response regulator, receiver domain	GO:0000160|phosphorelay signal transduction system ; GO:0006355|regulation of transcription, DNA-dependent ; GO:0000156|phosphorelay response regulator activity
Gh_D05G2435	Gh_D05G2435	AT4G35070	SBP (S-ribonuclease binding protein) family protein	Q95M71	BIRC8_GORGO Baculoviral IAP repeat-containing protein 8 OS=Gorilla gorilla gorilla GN=BIRC8 PE=2 SV=1	B9H509	B9H509_POPTR Predicted protein OS=Populus trichocarpa GN=POPTRDRAFT_559861 PE=4 SV=1	ssc:100037300	XIAP; X-linked inhibitor of apoptosis ; K04725 baculoviral IAP repeat-containing 2/3/4	PF13920.1|zf-C3HC4_3
Gh_D06G0617	Gh_D06G0617	AT4G29000	Tesmin/TSO1-like CXC domain-containing protein	Q9SZD1	TCX5_ARATH Protein tesmin/TSO1-like CXC 5 OS=Arabidopsis thaliana GN=TCX5 PE=1 SV=1	B9RKN4	B9RKN4_RICCO Transcription factor, putative OS=Ricinus communis GN=RCOM_1052210 PE=4 SV=1			PF03638.10|TCR	IPR005172|CRC domain
Gh_D06G1919	Gh_D06G1919	AT2G40030	nuclear RNA polymerase D1B	Q5D869	NRPE1_ARATH DNA-directed RNA polymerase E subunit 1 OS=Arabidopsis thaliana GN=NRPE1 PE=1 SV=1	K7MDF9	K7MDF9_SOYBN DNA-directed RNA polymerase OS=Glycine max PE=3 SV=1	osa:4328330	Os02g0152800; hypothetical protein ; K03006 DNA-directed RNA polymerase II subunit A [EC:2.7.7.6]	PF11523.3|DUF3223; PF04983.13|RNA_pol_Rpb1_3; PF04997.7|RNA_pol_Rpb1_1; PB001749|Pfam-B_1749; PF00623.15|RNA_pol_Rpb1_2; PF04998.12|RNA_pol_Rpb1_5	IPR000722|RNA polymerase, alpha subunit; IPR006592|RNA polymerase, N-terminal; IPR007066|RNA polymerase Rpb1, domain 3; IPR007080|RNA polymerase Rpb1, domain 1; IPR007081|RNA polymerase Rpb1, domain 5; IPR021602|Protein of unknown function DUF3223	GO:0003899|DNA-directed RNA polymerase activity ; GO:0003677|DNA binding ; GO:0006351|transcription, DNA-dependent
Gh_D07G0068	Gh_D07G0068	AT4G29000	Tesmin/TSO1-like CXC domain-containing protein	Q9SZD1	TCX5_ARATH Protein tesmin/TSO1-like CXC 5 OS=Arabidopsis thaliana GN=TCX5 PE=1 SV=1	B9RKN4	B9RKN4_RICCO Transcription factor, putative OS=Ricinus communis GN=RCOM_1052210 PE=4 SV=1			PF03638.10|TCR	IPR005172|CRC domain
Gh_D08G0685	Gh_D08G0685	AT3G63300	FORKED 1			B9GSJ7	B9GSJ7_POPTR Predicted protein OS=Populus trichocarpa GN=POPTRDRAFT_849367 PE=4 SV=1			PF05703.6|Auxin_canalis; PF08458.5|PH_2	IPR008546|Domain of unknown function DUF828; IPR013666|Pleckstrin-like, plant
Gh_D09G2484	Gh_D09G2484	AT5G52470	fibrillarin 1	Q94AH9	MD36A_ARATH Mediator of RNA polymerase II transcription subunit 36a OS=Arabidopsis thaliana GN=MED36A PE=1 SV=2	B9RIU8	B9RIU8_RICCO Fibrillarin, putative OS=Ricinus communis GN=RCOM_1582870 PE=3 SV=1			PF01269.12|Fibrillarin	IPR000692|Fibrillarin; IPR020813|Fibrillarin, conserved site	GO:0003723|RNA binding ; GO:0008168|methyltransferase activity ; GO:0006364|rRNA processing ; GO:0008033|tRNA processing
Gh_D10G1344	Gh_D10G1344	AT5G61990	Pentatricopeptide repeat (PPR) superfamily protein	Q9CAN5	PPR98_ARATH Pentatricopeptide repeat-containing protein At1g63080, mitochondrial OS=Arabidopsis thaliana GN=At1g63080 PE=2 SV=1	A5AWF6	A5AWF6_VITVI Putative uncharacterized protein OS=Vitis vinifera GN=VITISV_021776 PE=4 SV=1			PF01535.15|PPR; PF13041.1|PPR_2; PF12854.2|PPR_1	IPR002885|Pentatricopeptide repeat
Gh_D10G2045	Gh_D10G2045	AT5G59850	Ribosomal protein S8 family protein	P42798	R15A1_ARATH 40S ribosomal protein S15a-1 OS=Arabidopsis thaliana GN=RPS15AA PE=2 SV=2	I3SJY8	I3SJY8_MEDTR Uncharacterized protein OS=Medicago truncatula PE=2 SV=1	sbi:SORBI_03g001290	SORBIDRAFT_03g001290; hypothetical protein ; K02957 small subunit ribosomal protein S15Ae	PF00410.14|Ribosomal_S8	IPR000630|Ribosomal protein S8	GO:0005840|ribosome ; GO:0005622|intracellular ; GO:0006412|translation ; GO:0003735|structural constituent of ribosome
Gh_D11G3099	Gh_D11G3099	AT3G57070	Glutaredoxin family protein	Q9FLE8	Y5986_ARATH Uncharacterized protein At5g39865 OS=Arabidopsis thaliana GN=At5g39865 PE=1 SV=1	B9H950	B9H950_POPTR Putative uncharacterized protein (Fragment) OS=Populus trichocarpa GN=POPTRDRAFT_416706 PE=4 SV=1			PB002051|Pfam-B_2051; PB003389|Pfam-B_3389; PF00462.19|Glutaredoxin	IPR002109|Glutaredoxin	GO:0015035|protein disulfide oxidoreductase activity ; GO:0009055|electron carrier activity ; GO:0045454|cell redox homeostasis
Gh_D12G0193	Gh_D12G0193	AT2G15230	lipase 1	Q71DJ5	LIP1_ARATH Triacylglycerol lipase 1 OS=Arabidopsis thaliana GN=LIP1 PE=1 SV=1	B9HS66	B9HS66_POPTR Lipase OS=Populus trichocarpa GN=POPTRDRAFT_1087249 PE=3 SV=1	nve:NEMVE_v1g171796	hypothetical protein ; K01046 triacylglycerol lipase [EC:3.1.1.3]	PF04083.11|Abhydro_lipase	IPR006693|Partial AB-hydrolase lipase domain	GO:0006629|lipid metabolic process
Gh_D12G1570	Gh_D12G1570	AT5G54970				I1M444	I1M444_SOYBN Uncharacterized protein OS=Glycine max PE=4 SV=1
Gh_D12G1685	Gh_D12G1685	AT3G42170	BED zinc finger ;hAT family dimerisation domain	P08770	TRA1_MAIZE Putative AC transposase OS=Zea mays PE=2 SV=2	I1IVU2	I1IVU2_BRADI Uncharacterized protein OS=Brachypodium distachyon GN=BRADI5G01942 PE=4 SV=1			PB017353|Pfam-B_17353; PF05699.9|Dimer_Tnp_hAT; PF14372.1|DUF4413; PB002149|Pfam-B_2149; PB016677|Pfam-B_16677; PF02892.10|zf-BED	IPR003656|Zinc finger, BED-type predicted; IPR008906|HAT dimerisation domain, C-terminal; IPR025525|Domain of unknown function DUF4413	GO:0003677|DNA binding ; GO:0046983|protein dimerization activity
Gh_D12G2038	Gh_D12G2038	AT5G45610	protein dimerizations			B9GZL1	B9GZL1_POPTR Predicted protein OS=Populus trichocarpa GN=POPTRDRAFT_757230 PE=4 SV=1
Gh_D12G2215	Gh_D12G2215	AT5G44700	Leucine-rich repeat transmembrane protein kinase	C0LGE4	Y1124_ARATH Probable LRR receptor-like serine/threonine-protein kinase At1g12460 OS=Arabidopsis thaliana GN=At1g12460 PE=1 SV=1	B9GVU9	B9GVU9_POPTR Predicted protein OS=Populus trichocarpa GN=POPTRDRAFT_554268 PE=4 SV=1	ath:AT1G75820	CLV1; CLV1 (CLAVATA 1); ATP binding / kinase/ protein serine/threonine kinase ; K00924	PB001569|Pfam-B_1569; PB012106|Pfam-B_12106; PB011516|Pfam-B_11516; PF00560.28|LRR_1; PF00069.20|Pkinase; PF13855.1|LRR_8; PF08263.7|LRRNT_2; PB000819|Pfam-B_819; PB002910|Pfam-B_2910; PB002673|Pfam-B_2673; PF13516.1|LRR_6	IPR000719|Protein kinase domain; IPR001611|Leucine-rich repeat; IPR002290|Serine/threonine- / dual specificity protein kinase, catalytic domain; IPR003591|Leucine-rich repeat, typical subtype; IPR013210|Leucine-rich repeat-containing N-terminal, type 2; IPR020635|Tyrosine-protein kinase, catalytic domain	GO:0004713|protein tyrosine kinase activity; GO:0005524|ATP binding ; GO:0005515|protein binding ; GO:0004672|protein kinase activity ; GO:0006468|protein phosphorylation
Gh_D12G2313	Gh_D12G2313	AT4G23860	PHD finger protein-related	Q8N806	UBR7_HUMAN Putative E3 ubiquitin-protein ligase UBR7 OS=Homo sapiens GN=UBR7 PE=1 SV=2	A9PBM1	A9PBM1_POPTR Predicted protein OS=Populus trichocarpa GN=POPTRDRAFT_817413 PE=2 SV=1	pop:POPTR_817413	hypothetical protein ; K11979 E3 ubiquitin-protein ligase UBR7	PF02207.15|zf-UBR	IPR001965|Zinc finger, PHD-type; IPR003126|Zinc finger, N-recognin; IPR013993|Zinc finger, N-recognin, metazoa; IPR018247|EF-Hand 1, calcium-binding site	GO:0005515|protein binding ; GO:0008270|zinc ion binding ; GO:0004842|ubiquitin-protein ligase activity
Gh_D12G2413	Gh_D12G2413	AT4G00990	Transcription factor jumonji (jmjC) domain-containing protein	Q7LBC6	KDM3B_HUMAN Lysine-specific demethylase 3B OS=Homo sapiens GN=KDM3B PE=1 SV=2	B9RSE9	B9RSE9_RICCO Transcription factor, putative OS=Ricinus communis GN=RCOM_1242450 PE=4 SV=1	vvi:100261347	hypothetical protein LOC100261347 ; K11449 jumonji domain-containing protein 1 [EC:1.14.11.-]	PF02373.17|JmjC; PB015494|Pfam-B_15494; PB016670|Pfam-B_16670; PF10497.4|zf-4CXXC_R1	IPR001841|Zinc finger, RING-type; IPR003347|JmjC domain; IPR017956|AT hook, DNA-binding motif; IPR018866|Zinc-finger domain of monoamine-oxidase A repressor R1	GO:0003677|DNA binding ; GO:0005515|protein binding ; GO:0008270|zinc ion binding
Gh_D13G0680	Gh_D13G0680	AT1G68560	alpha-xylosidase 1	Q9S7Y7	XYL1_ARATH Alpha-xylosidase 1 OS=Arabidopsis thaliana GN=XYL1 PE=1 SV=1	B9T066	B9T066_RICCO Alpha-glucosidase, putative OS=Ricinus communis GN=RCOM_0030540 PE=4 SV=1	ath:AT3G45940	alpha-xylosidase, putative ; K01187 alpha-glucosidase [EC:3.2.1.20]	PF01055.21|Glyco_hydro_31	IPR000322|Glycoside hydrolase, family 31	GO:0004553|hydrolase activity, hydrolyzing O-glycosyl compounds ; GO:0005975|carbohydrate metabolic process
Gh_D13G2497	Gh_D13G2497	AT1G35530	DEAD/DEAH box RNA helicase family protein	Q8IYD8	FANCM_HUMAN Fanconi anemia group M protein OS=Homo sapiens GN=FANCM PE=1 SV=2	B9SLE2	B9SLE2_RICCO Putative uncharacterized protein OS=Ricinus communis GN=RCOM_0685890 PE=4 SV=1	ath:AT1G35530	DEAD/DEAH box helicase, putative ; K10896 fanconi anemia group M protein [EC:3.6.1.-]	PF00271.26|Helicase_C; PF04851.10|ResIII	IPR001650|Helicase, C-terminal; IPR006935|Helicase/UvrB domain; IPR014001|Helicase, superfamily 1/2, ATP-binding domain	GO:0003677|DNA binding ; GO:0016787|hydrolase activity ; GO:0005524|ATP binding ; GO:0004386|helicase activity ; GO:0003676|nucleic acid binding
Gh_Sca068374G01	Gh_Sca068374G01	AT1G63250	DEA(D/H)-box RNA helicase family protein	O80792	RH33_ARATH Putative DEAD-box ATP-dependent RNA helicase 33 OS=Arabidopsis thaliana GN=RH33 PE=3 SV=1	M0ZYQ2	M0ZYQ2_SOLTU Uncharacterized protein OS=Solanum tuberosum GN=PGSC0003DMG400004265 PE=4 SV=1
