# Supplementary material for: Role of phasiRNAs from two distinct phasing frames of GhMYB2 loci in cis- gene regulation in the cotton genome
Source: BMC Plant Biol. 2020 May 15;20:219. doi: 10.1186/s12870-020-02430-3 (PMC7227086; doi:10.1186/s12870-020-02430-3)
Supplement: Supplementary file 11 — Additional file 11: Table S5. Gene accession and primer [file 12870_2020_2430_MOESM11_ESM.xlsx]

## Sheet: Sheet1
Supplemental table 5.Gene accession and primer
Gene name	Gene accession in TM-1 genome	Primer 1	Primer 2
RDR6	Gh_A05G0437	5'-AAAGTTAAGAGGGAAGAGGAGG-3'	5'-GGGAACCATAAGAATGACCAAG-3'
SGS3	Gh_D10G1076	5'-GCAGTCTAACCCCAATCCTTC-3'	5'-GCTTTGATCAGCTTGTCCCTC-3'
DCL1	Gh_D07G1326	5'-ATGCCCTTCTATCGGTGTGTG-3'	5'-GCTGAGTCCTTGGCCTTCTTA-3'
DCL2	Gh_A04G0311	5'-TCCAGCACTTTGAGTCCCTTC-3'	5'-AGATTTTTCAGATTCCCAGCC-3'
DCL3	Gh_D06G0845	5'-GTGAGTTGACTGACCTGCGCT-3'	5'-TGGGACCTTTTATGCTGGGAT-3'
DCL4	Gh_D05G0516	5'-CCCCCTTTGTTTGAATGTTG-3'	5'-CTTTGTGGTCCGAGGACTGC-3'
AGO1	Gh_D09G1629	5'-ATCTGTGTCTATCGTTCCCCC-3'	5'-CAGCACTTCCACCCATACCTC-3'
AGO4	Gh_A08G1752	5'-GCACATTTGGCAGCCTCACA-3'	5'-ACGTTCTCCTTCAACCTCGG-3'
AGO7	Gh_Sca005400G01	5'-ATTTCACTTCCGACGAACTGC	5'-AGCCTCCCTCTATATGCTGCC-3'
Ghmir858a	-	5'-TAATCCTTTCTTTCGTTGTCTGTTCGA-3'	5'-AGCGAAGCAACCGTAGTAGC-3'
Ghmir858b	-	5'-ATCCTATATTTTCATTGTCTGTTCGACC-3'	5'-CCCTTACGTACCCTTACTGGC-3'
Ghmir828a	-	5'-TTGTAATGTTTCTTGCTCAAATGAG-3'	5'-ACAGAAGCAAATGCATCATAAAACC-3'
Ghmir828b	-	5'-TTGTAATGTTTCTTGCTCAAATGAG-3'	5'-GAGCATCTCAGTAACACATCCATAC-3'
Ghmir390	-	5'-AGAATCTGTTAAGCTCAGGAGG-3'	5'-AACCGATGAAACTCAGGATGGA-3'
GhMYB2	Gh_A08G1517	5'-TGAATCGATGCGGCAAGAGT-3'	5'-TTCCCATGCTTTGTGAGGCA-3'
GhMYB109	Gh_A05G3123	5'-ATTGCGAAACGAGTTCCAGG-3'	5'-TACCCGTGGTTTCAGTGGTT-3'
GhphasiRNA2	Gh_D07G1901	5'-ATGGCAATATCTCTCCTGAGC-3'	5'-AAACCGAAACAGATGATAAAA-3'
