# Supplementary material for: Role of phasiRNAs from two distinct phasing frames of GhMYB2 loci in cis- gene regulation in the cotton genome
Source: BMC Plant Biol. 2020 May 15;20:219. doi: 10.1186/s12870-020-02430-3 (PMC7227086; doi:10.1186/s12870-020-02430-3)
Supplement: Supplementary file 12 — Additional file 12: Table S6. The sequences of miRNA precursors [file 12870_2020_2430_MOESM12_ESM.xlsx]

## Sheet: Sheet1
Supplemental Table 6: The sequences of miRNA precursors
miRNA	Sequence	Length	MFE
Ghmir390	AGAATCTGTTAAGCTCAGGAGGGATAGCGCCATGGATGATCCATCTTTCAAGCTTTCATGCATGTATTTTATTTGATCCTCATATAGCGCTATCCATCCTGAGTTTCATCGGTT	114	-41.6
GhmiR828a	TTGTAATGTTTCTTGCTCAAATGAGTATTCCAATCACATTTGCATTTGCATATACATATATATATTCACACTCATAAAACCAAAAAACAAAACACAACATGGGTCTGTAAATGTCCCATGTTTTACCATATGTTTGGTTTTATGATGCATTTGCTTCTGTTTTTCTGAGATGCTCATTTAAGCAAGCAATGTTAAAA	197	-57.3
GhmiR828b	TTGTAATGTTTCTTGCTCAAATGAGTATTCCAATCACAGTTACATTAATTTGCTTGTATGGATGTGTTACTGAGATGCTCATTTGAGCAAGCAATGTTAAAA	102	-36.5
GhmiR858a	TAATCCTTTCTTTCGTTGTCTGTTCGACCTTGAACACATCTTTATAACAGGGTTTAATCAACACATAGATGAAATAACATACTCATACTGAACCCATATATCTATTCCAATTCCATCTTTGCTTAGTTACCCTTTTGATCTTCACATATTCCTATGGAAACCTGCATAAATGATCTAGGTACTTTTTTCTTTTTATGTTTGAACTTAGAATAGGCATGCGTGGTATTGGTAGGTGTGAATAACCTTGTGATTTCCGTTAGCTACTACGGTTGCTTCGCT	279	-10.7
GhmiR858b	ATCCTATATTTTCATTGTCTGTTCGACCTGAACTTTTATATATAGTTAAACAAAACCCTAACTTATCAAACTAATAGGCGTAAACCATAATAACTAGGATTTTTAATCCCATAACGTGTGTCTCAACCTCAGCTGAATAGTTATTTATTTATTTATTTGATTCTTCACGTCACAGCATTAAACAACGGTGCATGTTTTCTCTATTTGGTTTTGATTAGGGATAAGGGTTATTTGGCCAGTAAGGGTACGTAAGGGGATGAATG	263	-6.2
